# Supplementary material for: Genomic Prediction Accuracy of Stripe Rust in Six Spring Wheat Populations by Modeling Genotype by Environment Interaction
Source: Plants (Basel). 2022 Jun 30;11(13):1736. doi: 10.3390/plants11131736 (PMC9269065; doi:10.3390/plants11131736)
Supplement: Supplementary file 1 [file plants-11-01736-s001.zip]

Archive with 6 entries (6 files):
- Figure S1 Population structure R1.pptx
- Table S1 Germplasm.xlsx
- Table S2 Markers.xlsx
- Table S3 Predictions accuracy.xlsx
- Table S4 ANOVA comparing models and CV schemes.xlsx
- Table S5 ANOVA comparing environments and populations.xlsx
