# Supplementary material for: Genomic Prediction Accuracy of Stripe Rust in Six Spring Wheat Populations by Modeling Genotype by Environment Interaction
Source: Plants (Basel). 2022 Jun 30;11(13):1736. doi: 10.3390/plants11131736 (PMC9269065; doi:10.3390/plants11131736)
Supplement: Supplementary file 1 [file plants-11-01736-s001.zip › Table S1 Germplasm.xlsx]

## Sheet: Diversity panel
Table S1. Summary of the 6 spring wheat populations used in the present study.
(A) Summary of the spring wheat varieties and lines in the genome-wide association mapping panel
Population	Genotype code (GID)	Genotype name (cultivar or line)	Type of germplasm	Western Canada wheat class (as of Sept 28, 2021)*	Year of registration or development	Date of registration	Type of registration	Canadian representative (Breeding program)
Population 1	GID-001	5604HR CL	Cultivar	CWRS	2011	2011-02-21	Regional Registration	Syngenta Canada Inc.
Population 1	GID-002	5605HR CL	Cultivar	CNHR	2013	2013-06-17	Regional Registration	Syngenta Canada Inc.
Population 1	GID-003	5700PR	Cultivar	CPSR	2001	2001-01-12	Regional Registration	Nutrien AG Solutions Inc.
Population 1	GID-004	5701PR	Cultivar	CPSR	2002	2002-01-11	Regional Registration	Nutrien AG Solutions Inc.
Population 1	GID-005	5702PR	Cultivar	CPSR	2008	2008-01-09	Regional Registration	Syngenta Canada Inc.
Population 1	GID-006	AAC Bailey	Cultivar	CWRS	2012	2012-06-07	Regional Registration	Agriculture and Agri-Food Canada
Population 1	GID-007	AAC Brandon	Cultivar	CWRS	2013	2013-04-23	Regional Registration	Agriculture and Agri-Food Canada
Population 1	GID-008	AAC Chiffon	Cultivar	CWSWS	2013	2013-04-12	Regional Registration	Agriculture and Agri-Food Canada
Population 1	GID-009	AAC Connery	Cultivar	CWRS	2015	2015-05-20	Regional Registration	Agriculture and Agri-Food Canada
Population 1	GID-010	AAC Crossfield	Cultivar	CPSR	2016	2016-01-08	Regional Registration	Agriculture and Agri-Food Canada
Population 1	GID-011	AAC Elie	Cultivar	CWRS	2013	2013-04-23	Regional Registration	Agriculture and Agri-Food Canada
Population 1	GID-012	AAC Entice	Cultivar	CPSR	2016	2016-01-08	Regional Registration	Agriculture and Agri-Food Canada
Population 1	GID-013	AAC Foray	Cultivar	CPSR	2014	2014-12-18	Regional Registration	Agriculture and Agri-Food Canada
Population 1	GID-014	AAC Iceberg	Cultivar	CWHWS	2013	2013-01-15	Regional Registration	Agriculture and Agri-Food Canada
Population 1	GID-015	AAC Innova	Cultivar	CWSP	2013	2013-04-12	Regional Registration	Agriculture and Agri-Food Canada
Population 1	GID-016	AAC Penhold	Cultivar	CPSR	2014	2014-07-11	Regional Registration	Agriculture and Agri-Food Canada
Population 1	GID-017	AAC Proclaim	Cultivar	CWSP	2013	2013-01-10	Regional Registration	Agriculture and Agri-Food Canada
Population 1	GID-018	AAC Redwater	Cultivar	CNHR	2012	2012-08-13	Regional Registration	Agriculture and Agri-Food Canada
Population 1	GID-019	AAC Ryley	Cultivar	CPSR	2013	2013-04-23	Regional Registration	Agriculture and Agri-Food Canada
Population 1	GID-020	AAC Tenacious	Cultivar	CPSR	2014	2014-12-18	Regional Registration	Agriculture and Agri-Food Canada
Population 1	GID-021	AAC Viewfield	Cultivar	CWRS	2016	2016-02-12	Regional Registration	Agriculture and Agri-Food Canada
Population 1	GID-022	AAC Whitefox	Cultivar	CWHWS	2013	2013-06-18	Regional Registration	Agriculture and Agri-Food Canada
Population 1	GID-023	AC Abbey	Cultivar	CNHR	1998	1998-07-22	Regional Registration	Agriculture and Agri-Food Canada
Population 1	GID-024	AC Andrew	Cultivar	CWSWS	2004	2004-05-05	Regional Registration	Agriculture and Agri-Food Canada
Population 1	GID-025	AC Barrie	Cultivar	CWRS	1994	1994-08-16	National Registration	Secan Association
Population 1	GID-026	AC Cadillac	Cultivar	CWRS	1996	1996-07-17	National Registration	Farm Pure Seeds (ex SW Seed Canada Ltd)
Population 1	GID-027	AC Cora	Cultivar	CNHR	1994	1994-12-15	National Registration	Secan Association
Population 1	GID-028	AC Corinne	Cultivar	CWES	1999	1999-11-22	Regional Registration	Agriculture and Agri-Food Canada
Population 1	GID-029	AC Crystal	Cultivar	CNHR	1996	1996-07-22	National Registration	Secan Association
Population 1	GID-030	AC Domain	Cultivar	CNHR	1993	1993-12-22	National Registration	Secan Association
Population 1	GID-031	AC Eatonia	Cultivar	CNHR	1993	1993-07-09	National Registration	Nutrien AG Solutions Inc.
Population 1	GID-032	AC Elsa	Cultivar	CWRS	1996	1996-10-07	Regional Registration	Secan Association
Population 1	GID-033	AC Foremost	Cultivar	CNHR	1995	1995-06-02	Regional Registration	Secan Association
Population 1	GID-034	AC Intrepid	Cultivar	CWRS	1997	1997-08-29	Regional Registration	Agriculture and Agri-Food Canada
Population 1	GID-035	AC Karma	Cultivar	CPSW	1994	1994-10-11	National Registration	Secan Association
Population 1	GID-036	AC Majestic	Cultivar	CNHR	1996	1996-01-26	National Registration	Secan Association
Population 1	GID-037	AC Meena	Cultivar	CWSWS	2001	2001-04-20	Regional Registration	Agriculture and Agri-Food Canada
Population 1	GID-038	AC Michael	Cultivar	CNHR	1994	1994-01-12	National Registration	Secan Association
Population 1	GID-039	AC Minto	Cultivar	CNHR	1991	1991-01-29	National Registration	Secan Association
Population 1	GID-040	AC Nanda	Cultivar	CWSWS	1998	1998-02-25	Regional Registration	Agriculture and Agri-Food Canada
Population 1	GID-041	AC Phil	Cultivar	CWSWS	1996	1996-03-15	Regional Registration	Agriculture and Agri-Food Canada
Population 1	GID-042	AC Reed	Cultivar	CWSWS	1991	1991-12-20	Regional Registration	Secan Association
Population 1	GID-043	AC Splendor	Cultivar	CWRS	1997	1997-03-24	Regional Registration	Secan Association
Population 1	GID-044	AC Taber	Cultivar	CNHR	1991	1991-05-10	National Registration	Secan Association
Population 1	GID-045	AC Vista	Cultivar	CPSW	1999	1999-08-23	Regional Registration	Agriculture and Agri-Food Canada
Population 1	GID-046	AC2000	Cultivar	CPSW	2000	2000-06-27	Cancelled	Agriculture and Agri-Food Canada
Population 1	GID-047	Alikat	Cultivar	CNHR	1999	1999-07-30	Regional Registration	University of Alberta
Population 1	GID-048	Alvena	Cultivar	CNHR	2006	2006-11-10	Regional Registration	Agriculture and Agri-Food Canada
Population 1	GID-049	Amazon	Cultivar	CWES	1999	1999-10-22	Regional Registration	University of Manitoba
Population 1	GID-050	Benito	Cultivar	CWRS	1979	1979-12-19	Cancelled	Secan Association
Population 1	GID-051	Bhishaj	Cultivar	CWSWS	2003	2003-07-24	Regional Registration	Tony Crooymans & Sons
Population 1	GID-052	Biggar	Cultivar	CPSR	1989	1989-04-11	Cancelled	Secan Association
Population 1	GID-053	Bluesky	Cultivar	CWES	1987	1987-02-26	National Registration	Secan Association
Population 1	GID-054	Burnside	Cultivar	CWES	2004	2004-09-23	Regional Registration	Agriculture and Agri-Food Canada
Population 1	GID-055	BW1039	Line	CWRS		Not registered		University of Alberta
Population 1	GID-056	BW278	Line	CWRS		Not registered
Population 1	GID-057	BW493	Line	CWRS		Not registered
Population 1	GID-058	SY Slate	Cultivar	CWRS	2016	2016-06-10	Regional Registration	Syngenta Canada Inc.
Population 1	GID-059	SY Chert	Cultivar	CWRS	2017	2017-12-15	Regional Registration	Syngenta Canada Inc.
Population 1	GID-060	AAC Concord	Cultivar	CNHR	2016	2016-02-19	Regional Registration	Agriculture and Agri-Food Canada
Population 1	GID-061	AAC Redberry	Cultivar	CWRS	2016	2016-02-19	National Registration	Agriculture and Agri-Food Canada
Population 1	GID-062	AAC Goodwin	Cultivar	CPSR	2017	2017-08-25	Regional Registration	Agriculture and Agri-Food Canada
Population 1	GID-063	BW970 Pro	Line	CWRS		Not registered		University of Saskatchewan
Population 1	GID-064	CDC Landmark	Cultivar	CWRS	2016	2016-04-08	Regional Registration	University of Saskatchewan
Population 1	GID-065	Zealand	Cultivar	CWRS	2016	2016-11-10	Regional Registration	University of Alberta
Population 1	GID-066	BYT14-11	Line	CWRS		Not registered		University of Alberta
Population 1	GID-067	BW5020	Line	CWRS		Not registered		University of Alberta
Population 1	GID-068	BYT14-19	Line	CWRS		Not registered		University of Alberta
Population 1	GID-069	Canthatch	Cultivar	CWRS	1959	1959-11-23	Cancelled	Agriculture and Agri-Food Canada
Population 1	GID-070	Canuck	Cultivar	CWRS	1974	1974-04-03	Cancelled	Agriculture and Agri-Food Canada
Population 1	GID-071	Carberry	Cultivar	CWRS	2009	2009-09-18	National Registration	Agriculture and Agri-Food Canada
Population 1	GID-072	Cardale	Cultivar	CWRS	2011	2011-08-02	Regional Registration	Seed Depot Corp.
Population 1	GID-073	CDC Abound	Cultivar	CWRS	2007	2007-05-10	Regional Registration	University of Saskatchewan
Population 1	GID-074	CDC Alsask	Cultivar	CWRS	2005	2005-07-18	Regional Registration	University of Saskatchewan
Population 1	GID-076	CDC Bounty	Cultivar	CWRS	2000	2000-03-16	Regional Registration	University of Saskatchewan
Population 1	GID-077	CDC Bradwell	Cultivar	CWRS	2015	2015-05-01	Regional Registration	University of Saskatchewan
Population 1	GID-078	CDC Go	Cultivar	CWRS	2004	2004-05-05	Regional Registration	University of Saskatchewan
Population 1	GID-079	CDC Imagine	Cultivar	CWRS	2002	2002-12-18	Regional Registration	University of Saskatchewan
Population 1	GID-080	CDC Kernen	Cultivar	CWRS	2010	2010-04-21	Regional Registration	University of Saskatchewan
Population 1	GID-081	CDC Merlin	Cultivar	CWRS	1992	1992-04-21	Cancelled	University of Saskatchewan
Population 1	GID-082	CDC NRG003	Cultivar	CWSP	2010	2010-04-21	Regional Registration	University of Saskatchewan
Population 1	GID-083	CDC Osler	Cultivar	CNHR	2004	2004-05-05	Regional Registration	University of Saskatchewan
Population 1	GID-084	CDC Plentiful	Cultivar	CWRS	2012	2012-01-04	Regional Registration	University of Saskatchewan
Population 1	GID-085	CDC Primepurple	Cultivar	CWSP	2013	2013-11-13	Regional Registration	University of Saskatchewan
Population 1	GID-086	CDC Rama	Cultivar	CWES	2002	2002-02-15	Regional Registration	University of Saskatchewan
Population 1	GID-087	CDC Stanley	Cultivar	CWRS	2010	2010-04-21	Regional Registration	University of Saskatchewan
Population 1	GID-088	CDC Teal	Cultivar	CWRS	1991	1991-05-10	National Registration	University of Saskatchewan
Population 1	GID-089	CDC Thrive	Cultivar	CWRS	2010	2010-04-21	Regional Registration	University of Saskatchewan
Population 1	GID-090	CDC Titanium	Cultivar	CWRS	2014	2014-01-13	Regional Registration	Nutrien AG Solutions Inc.
Population 1	GID-091	CDC Utmost	Cultivar	CWRS	2010	2010-04-21	Regional Registration	University of Saskatchewan
Population 1	GID-092	CDC VR Morris	Cultivar	CWRS	2012	2012-01-04	Regional Registration	University of Saskatchewan
Population 1	GID-093	CDC Walrus	Cultivar	CWES	2004	2004-05-05	Regional Registration	University of Saskatchewan
Population 1	GID-094	CDC Whitewood	Cultivar	CWHWS	2013	2013-11-13	Regional Registration	University of Saskatchewan
Population 1	GID-096	CDN Bison	Cultivar	CWES	2009	2009-09-23	Regional Registration	Agriculture and Agri-Food Canada
Population 1	GID-097	Coleman	Cultivar	CWRS	2014	2014-02-05	Regional Registration	University of Alberta
Population 1	GID-098	Columbus	Cultivar	CNHR	1980	1980-03-27	National Registration	Secan Association
Population 1	GID-099	Conquer	Cultivar	CNHR	2010	2010-06-28	Regional Registration	Agriculture and Agri-Food Canada
Population 1	GID-100	Conway	Cultivar	CNHR	1986	1986-04-28	National Registration	University of Saskatchewan
Population 1	GID-101	Cutler	Cultivar	CPSR	1991	1991-01-24	National Registration	University of Alberta
Population 1	GID-102	Cypress	Cultivar	CWRS	1962	1962-05-24	Cancelled	Agriculture and Agri-Food Canada
Population 1	GID-103	Enchant	Cultivar	CPSR	2012	2012-01-26	Regional Registration	Agriculture and Agri-Food Canada
Population 1	GID-104	Faller	Cultivar	CNHR	2018	2018-04-06	Regional Registration	Seed Depot Corp.
Population 1	GID-105	Fielder	Cultivar	CWSWS	1976	1976-03-25	Cancelled	USDA, Aberdeen, Idaho
Population 1	GID-106	Fieldstar	Cultivar	CWRS	2008	2008-11-14	Regional Registration	Agriculture and Agri-Food Canada
Population 1	GID-107	FL62R1	Line			Exotic
Population 1	GID-108	Garnet	Cultivar	CWRS	1923	1923-01-01	Cancelled	Agriculture and Agri-Food Canada
Population 1	GID-109	Glencross	Cultivar	CWES	2008	2008-06-03	Regional Registration	Agriculture and Agri-Food Canada
Population 1	GID-110	Glenlea	Cultivar	CWES	1972	1972-03-14	National Registration	University of Manitoba
Population 1	GID-111	Glenn	Cultivar	CWRS	2009	2009-03-24	Regional Registration	Canterra Seeds
Population 1	GID-112	Go Early	Cultivar	CWRS	2015	2015-03-13	Regional Registration	University of Alberta
Population 1	GID-113	Goodeve	Cultivar	CWRS	2007	2007-10-22	Regional Registration	Agriculture and Agri-Food Canada
Population 1	GID-114	GP112	Line	CWSP		Not registered		Syngenta Canada Inc.
Population 1	GID-115	CDC Throttle	Cultivar	CWSP	2016	2016-06-24	Regional Registration	University of Saskatchewan
Population 1	GID-116	AAC Awesome	Cultivar	CWSP	2016	2016-07-08	Regional Registration	Agriculture and Agri-Food Canada
Population 1	GID-117	GP168	Line	CWSP		Not registered		University of Alberta
Population 1	GID-118	Grandin	Cultivar	CWRS	1998	1998-02-28	Cancelled	Secan Association
Population 1	GID-119	Harvest	Cultivar	CNHR	2002	2002-06-21	Regional Registration	Farm Pure Seeds (ex SW Seed Canada Ltd)
Population 1	GID-120	Helios	Cultivar	CWRS	2006	2006-03-27	National Registration	Agriculture and Agri-Food Canada
Population 1	GID-121	CDC Cordon CLPlus	Cultivar	CNHR	2018	2018-11-09		University of Saskatchewan
Population 1	GID-122	SY Rowyn	Cultivar	CPSR	2016	2016-07-08	Regional Registration	Syngenta Canada Inc.
Population 1	GID-123	Prosper	Cultivar	CNHR	2018	2018-04-06	Regional Registration	Seed Depot Corp.
Population 1	GID-124	AAC Castle	Cultivar	CPSR	2018	2018-08-17		Agriculture and Agri-Food Canada
Population 1	GID-125	HY320	Cultivar	CPSR	1985	1985-01-23	Cancelled	Agriculture and Agri-Food Canada
Population 1	GID-126	Genesis	Cultivar	CPSW	1990	1990-03-26	Cancelled	Secan Association
Population 1	GID-127	CDC Terrain	Cultivar	CPSR	2016	2016-07-08		University of Saskatchewan
Population 1	GID-128	Infinity	Cultivar	CWRS	2004	2004-09-23	Regional Registration	Canterra Seeds
Population 1	GID-129	Invader	Cultivar	CWRS	1993	1993-05-25	Cancelled	Agricore United
Population 1	GID-130	Journey	Cultivar	CWRS	2002	2002-04-09	Regional Registration	Nutrien AG Solutions Inc.
Population 1	GID-131	Kanata	Cultivar	CWHWS	2006	2006-08-30	Regional Registration	Agriculture and Agri-Food Canada
Population 1	GID-132	Kane	Cultivar	CNHR	2006	2006-07-25	National Registration	Agriculture and Agri-Food Canada
Population 1	GID-133	Katepwa	Cultivar	CNHR	1981	1981-11-16	National Registration	Secan Association
Population 1	GID-134	Kenyon	Cultivar	CWRS	1985	1985-11-07	Cancelled	Secan Association
Population 1	GID-135	Lancer	Cultivar	CWRS	1985	1985-05-15	Cancelled	Secan Association
Population 1	GID-136	Laser	Cultivar	CWES	1999	1999-05-05	Regional Registration	University of Alberta
Population 1	GID-137	Laura	Cultivar	CWRS	1986	1986-12-23	National Registration	Secan Association
Population 1	GID-138	Leader	Cultivar	CNHR	1981	1981-03-25	National Registration	Secan Association
Population 1	GID-139	Lillian	Cultivar	CNHR	2003	2003-09-04	Regional Registration	Secan Association
Population 1	GID-140	Lovitt	Cultivar	CWRS	2002	2002-11-08	Regional Registration	Canterra Seeds
Population 1	GID-141	Manitou	Cultivar	CWRS	1965	1965-02-22	Cancelled	Agriculture and Agri-Food Canada
Population 1	GID-142	Marquis	Cultivar	CWRS	1923	1923-01-01	Cancelled	Agriculture and Agri-Food Canada
Population 1	GID-143	McKenzie	Cultivar	CNHR	1997	1997-10-20	National Registration	Nutrien AG Solutions Inc.
Population 1	GID-144	Minnedosa	Cultivar	CWSP	2009	2009-03-06	Regional Registration	Agriculture and Agri-Food Canada
Population 1	GID-145	Muchmore	Cultivar	CNHR	2009	2009-09-18	Regional Registration	Agriculture and Agri-Food Canada
Population 1	GID-146	Napayo	Cultivar	CWRS	1972	1972-04-05	Cancelled	Agriculture and Agri-Food Canada
Population 1	GID-147	Neepawa	Cultivar	CNHR	1969	1969-03-24	National Registration	Agriculture and Agri-Food Canada
Population 1	GID-148	Oslo	Cultivar	CNHR	1987	1987-03-18	National Registration	Nutrien AG Solutions Inc.
Population 1	GID-149	Owens	Cultivar	CWSWS	1984	1984-07-31	Cancelled	No representative
Population 1	GID-150	Parata	Cultivar	CWRS	2015	2015-06-11	Regional Registration	University of Alberta
Population 1	GID-151	Park	Cultivar	CNHR	1963	1963-03-05	National Registration	Agriculture and Agri-Food Canada
Population 1	GID-152	Pasqua	Cultivar	CNHR	1990	1990-04-06	National Registration	Secan Association
Population 1	GID-153	Pasteur	Cultivar	CWSP	2011	2011-07-06	National Registration	Plantomar Ltd
Population 1	GID-154	Peace	Cultivar	CWRS	2004	2004-09-23	Regional Registration	Agriculture and Agri-Food Canada
Population 1	GID-155	Pembina	Cultivar	CNHR	1959	1959-11-23	National Registration	Agriculture and Agri-Food Canada
Population 1	GID-156	Pitic 62	Cultivar	CWES	1969	1969-01-14	Cancelled	No representative
Population 1	GID-157	Prodigy	Cultivar	CWRS	1998	1998-04-17	Regional Registration	Nutrien AG Solutions Inc.
Population 1	GID-158	AAC Tisdale	Cultivar	CWRS	2017	2017-08-18	Regional Registration	Agriculture and Agri-Food Canada
Population 1	GID-159	PT472	Line	CWRS		Not registered		Agriculture and Agri-Food Canada
Population 1	GID-160	PT479	Line	CWRS		Not registered		Agriculture and Agri-Food Canada
Population 1	GID-161	CDC Hughes	Cultivar	CWRS	2016	2016-04-29	Regional Registration	University of Saskatchewan
Population 1	GID-162	PT595	Line	CWRS		Not registered		University of Saskatchewan
Population 1	GID-163	PT771	Line	CWRS		Not registered		University of Alberta
Population 1	GID-164	PT778	Line	CWRS		Not registered		University of Alberta
Population 1	GID-165	PT780	Line	CWRS		Not registered		University of Alberta
Population 1	GID-166	Jake	Cultivar	CWRS	2018	2018-11-23	Regional Registration	University of Alberta
Population 1	GID-167	Rednet	Cultivar	CWRS	2018	2018-11-23	Regional Registration	University of Alberta
Population 1	GID-168	Ellerslie	Cultivar	CWRS	2018	2018-11-23	Regional Registration	University of Alberta
Population 1	GID-169	Tracker	Cultivar	CWRS	2018	2018-11-23	Regional Registration	University of Alberta
Population 1	GID-170	Red Bobs No. 222	Line			Exotic
Population 1	GID-171	RL6077	Line	CWRS		Not registered		Agriculture and Agri-Food Canada
Population 1	GID-172	Roblin	Cultivar	CWRS	1986	1986-05-13	National Registration	Secan Association
Population 1	GID-173	SAAR	Line			Exotic
Population 1	GID-174	Sadash	Cultivar	CWSWS	2007	2007-08-13	Regional Registration	Agriculture and Agri-Food Canada
Population 1	GID-175	Shaw	Cultivar	CWRS	2009	2009-12-02	Regional Registration	Agriculture and Agri-Food Canada
Population 1	GID-176	Sinton	Cultivar	CWRS	1975	1975-10-10	Cancelled	Agriculture and Agri-Food Canada
Population 1	GID-177	Snowbird	Cultivar	CWHWS	2004	2004-09-17	Regional Registration	Agriculture and Agri-Food Canada
Population 1	GID-178	Snowhite 475	Cultivar	CPSW	2006	2006-04-28	Cancelled	Agriculture and Agri-Food Canada
Population 1	GID-179	Snowhite 476	Cultivar	CPSW	2006	2006-05-05	Cancelled	Agriculture and Agri-Food Canada
Population 1	GID-180	Snowstar	Cultivar	CWHWS	2009	2009-05-15	National Registration	Agriculture and Agri-Food Canada
Population 1	GID-181	Somerset	Cultivar	CWRS	2005	2005-05-20	Regional Registration	Secan Association
Population 1	GID-182	Springfield	Cultivar	CWSWS	1972	1972-03-21	Cancelled	No representative
Population 1	GID-183	Stettler	Cultivar	CWRS	2008	2008-10-16	Regional Registration	Agriculture and Agri-Food Canada
Population 1	GID-184	Sumai 3	Line			Exotic
Population 1	GID-185	Superb	Cultivar	CWRS	2001	2001-04-12	National Registration	Agriculture and Agri-Food Canada
Population 1	GID-186	SWS52	Cultivar	CWSWS	1905	1905-06-11
Population 1	GID-187	SY087	Cultivar	CWSP	2014	2014-09-08	Regional Registration	Syngenta Canada Inc.
Population 1	GID-188	SY 433	Cultivar	CWRS	2012	2012-05-22	Regional Registration	Syngenta Canada Inc.
Population 1	GID-189	SY479 VB	Cultivar	CWRS	2016	2016-02-12	Regional Registration	Syngenta Canada Inc.
Population 1	GID-190	SY637	Cultivar	CWRS	2016	2016-02-12	Regional Registration	Syngenta Canada Inc.
Population 1	GID-191	SY985	Cultivar	CPSR	2011	2011-08-02	Regional Registration	Syngenta Canada Inc.
Population 1	GID-192	SY995	Cultivar	CPSR	2014	2014-09-08	Regional Registration	Syngenta Canada Inc.
Population 1	GID-193	Unity	Cultivar	CNHR	2007	2007-08-24	Regional Registration	Agriculture and Agri-Food Canada
Population 1	GID-194	Vesper	Cultivar	CNHR	2010	2010-11-15	Regional Registration	Secan Association
Population 1	GID-195	Waskada	Cultivar	CWRS	2007	2007-08-14	National Registration	Agriculture and Agri-Food Canada
Population 1	GID-196	Whitehawk	Cultivar	CWHWS	2012	2012-05-22	Regional Registration	Agriculture and Agri-Food Canada
Population 1	GID-197	Wildcat	Cultivar	CWES	1987	1987-02-10	National Registration	Secan Association
Population 1	GID-198	WR859 CL	Cultivar	CWRS	2009	2009-06-19	Regional Registration	Syngenta Canada Inc.
		*Abbreviation:
		Canada Prairie Spring Red (CPSR)
		Canada Western Soft White Spring (CWSWS)
		Canada Northern Hard Red (CNHR)
		Canada Prairie Spring White (CPSW)
		Canada Western Extra Strong (CWES)
		Canada Western Hard White Spring (CWHWS)
		Canada Western Red Spring (CWRS)
		Canada Western Special Purpose (CWSP)

## Sheet: Biparental populations
B) Summary of the 5 biparental spring wheat populations
Population	Cross	Type of population	Entry ID
Population 2	Peace/Carberry	Recombinant inbred line (RIL)	PC001
Population 2	Peace/Carberry	Recombinant inbred line (RIL)	PC002
Population 2	Peace/Carberry	Recombinant inbred line (RIL)	PC003
Population 2	Peace/Carberry	Recombinant inbred line (RIL)	PC004
Population 2	Peace/Carberry	Recombinant inbred line (RIL)	PC005
Population 2	Peace/Carberry	Recombinant inbred line (RIL)	PC006
Population 2	Peace/Carberry	Recombinant inbred line (RIL)	PC007
Population 2	Peace/Carberry	Recombinant inbred line (RIL)	PC008
Population 2	Peace/Carberry	Recombinant inbred line (RIL)	PC009
Population 2	Peace/Carberry	Recombinant inbred line (RIL)	PC010
Population 2	Peace/Carberry	Recombinant inbred line (RIL)	PC011
Population 2	Peace/Carberry	Recombinant inbred line (RIL)	PC012
Population 2	Peace/Carberry	Recombinant inbred line (RIL)	PC013
Population 2	Peace/Carberry	Recombinant inbred line (RIL)	PC014
Population 2	Peace/Carberry	Recombinant inbred line (RIL)	PC015
Population 2	Peace/Carberry	Recombinant inbred line (RIL)	PC016
Population 2	Peace/Carberry	Recombinant inbred line (RIL)	PC017
Population 2	Peace/Carberry	Recombinant inbred line (RIL)	PC018
Population 2	Peace/Carberry	Recombinant inbred line (RIL)	PC019
Population 2	Peace/Carberry	Recombinant inbred line (RIL)	PC020
Population 2	Peace/Carberry	Recombinant inbred line (RIL)	PC021
Population 2	Peace/Carberry	Recombinant inbred line (RIL)	PC022
Population 2	Peace/Carberry	Recombinant inbred line (RIL)	PC023
Population 2	Peace/Carberry	Recombinant inbred line (RIL)	PC024
Population 2	Peace/Carberry	Recombinant inbred line (RIL)	PC026
Population 2	Peace/Carberry	Recombinant inbred line (RIL)	PC027
Population 2	Peace/Carberry	Recombinant inbred line (RIL)	PC028
Population 2	Peace/Carberry	Recombinant inbred line (RIL)	PC029
Population 2	Peace/Carberry	Recombinant inbred line (RIL)	PC030
Population 2	Peace/Carberry	Recombinant inbred line (RIL)	PC031
Population 2	Peace/Carberry	Recombinant inbred line (RIL)	PC032
Population 2	Peace/Carberry	Recombinant inbred line (RIL)	PC033
Population 2	Peace/Carberry	Recombinant inbred line (RIL)	PC034
Population 2	Peace/Carberry	Recombinant inbred line (RIL)	PC035
Population 2	Peace/Carberry	Recombinant inbred line (RIL)	PC036
Population 2	Peace/Carberry	Recombinant inbred line (RIL)	PC037
Population 2	Peace/Carberry	Recombinant inbred line (RIL)	PC038
Population 2	Peace/Carberry	Recombinant inbred line (RIL)	PC039
Population 2	Peace/Carberry	Recombinant inbred line (RIL)	PC040
Population 2	Peace/Carberry	Recombinant inbred line (RIL)	PC041
Population 2	Peace/Carberry	Recombinant inbred line (RIL)	PC042
Population 2	Peace/Carberry	Recombinant inbred line (RIL)	PC043
Population 2	Peace/Carberry	Recombinant inbred line (RIL)	PC044
Population 2	Peace/Carberry	Recombinant inbred line (RIL)	PC045
Population 2	Peace/Carberry	Recombinant inbred line (RIL)	PC046
Population 2	Peace/Carberry	Recombinant inbred line (RIL)	PC047
Population 2	Peace/Carberry	Recombinant inbred line (RIL)	PC048
Population 2	Peace/Carberry	Recombinant inbred line (RIL)	PC049
Population 2	Peace/Carberry	Recombinant inbred line (RIL)	PC050
Population 2	Peace/Carberry	Recombinant inbred line (RIL)	PC051
Population 2	Peace/Carberry	Recombinant inbred line (RIL)	PC052
Population 2	Peace/Carberry	Recombinant inbred line (RIL)	PC053
Population 2	Peace/Carberry	Recombinant inbred line (RIL)	PC054
Population 2	Peace/Carberry	Recombinant inbred line (RIL)	PC055
Population 2	Peace/Carberry	Recombinant inbred line (RIL)	PC056
Population 2	Peace/Carberry	Recombinant inbred line (RIL)	PC057
Population 2	Peace/Carberry	Recombinant inbred line (RIL)	PC058
Population 2	Peace/Carberry	Recombinant inbred line (RIL)	PC059
Population 2	Peace/Carberry	Recombinant inbred line (RIL)	PC060
Population 2	Peace/Carberry	Recombinant inbred line (RIL)	PC061
Population 2	Peace/Carberry	Recombinant inbred line (RIL)	PC062
Population 2	Peace/Carberry	Recombinant inbred line (RIL)	PC063
Population 2	Peace/Carberry	Recombinant inbred line (RIL)	PC064
Population 2	Peace/Carberry	Recombinant inbred line (RIL)	PC065
Population 2	Peace/Carberry	Recombinant inbred line (RIL)	PC066
Population 2	Peace/Carberry	Recombinant inbred line (RIL)	PC067
Population 2	Peace/Carberry	Recombinant inbred line (RIL)	PC068
Population 2	Peace/Carberry	Recombinant inbred line (RIL)	PC069
Population 2	Peace/Carberry	Recombinant inbred line (RIL)	PC070
Population 2	Peace/Carberry	Recombinant inbred line (RIL)	PC071
Population 2	Peace/Carberry	Recombinant inbred line (RIL)	PC072
Population 2	Peace/Carberry	Recombinant inbred line (RIL)	PC073
Population 2	Peace/Carberry	Recombinant inbred line (RIL)	PC074
Population 2	Peace/Carberry	Recombinant inbred line (RIL)	PC075
Population 2	Peace/Carberry	Recombinant inbred line (RIL)	PC076
Population 2	Peace/Carberry	Recombinant inbred line (RIL)	PC077
Population 2	Peace/Carberry	Recombinant inbred line (RIL)	PC078
Population 2	Peace/Carberry	Recombinant inbred line (RIL)	PC080
Population 2	Peace/Carberry	Recombinant inbred line (RIL)	PC081
Population 2	Peace/Carberry	Recombinant inbred line (RIL)	PC082
Population 2	Peace/Carberry	Recombinant inbred line (RIL)	PC083
Population 2	Peace/Carberry	Recombinant inbred line (RIL)	PC084
Population 2	Peace/Carberry	Recombinant inbred line (RIL)	PC085
Population 2	Peace/Carberry	Recombinant inbred line (RIL)	PC086
Population 2	Peace/Carberry	Recombinant inbred line (RIL)	PC087
Population 2	Peace/Carberry	Recombinant inbred line (RIL)	PC088
Population 2	Peace/Carberry	Recombinant inbred line (RIL)	PC089
Population 2	Peace/Carberry	Recombinant inbred line (RIL)	PC090
Population 2	Peace/Carberry	Recombinant inbred line (RIL)	PC091
Population 2	Peace/Carberry	Recombinant inbred line (RIL)	PC093
Population 2	Peace/Carberry	Recombinant inbred line (RIL)	PC094
Population 2	Peace/Carberry	Recombinant inbred line (RIL)	PC095
Population 2	Peace/Carberry	Recombinant inbred line (RIL)	PC096
Population 2	Peace/Carberry	Recombinant inbred line (RIL)	PC097
Population 2	Peace/Carberry	Recombinant inbred line (RIL)	PC098
Population 2	Peace/Carberry	Recombinant inbred line (RIL)	PC099
Population 2	Peace/Carberry	Recombinant inbred line (RIL)	PC100
Population 2	Peace/Carberry	Recombinant inbred line (RIL)	PC101
Population 2	Peace/Carberry	Recombinant inbred line (RIL)	PC102
Population 2	Peace/Carberry	Recombinant inbred line (RIL)	PC103
Population 2	Peace/Carberry	Recombinant inbred line (RIL)	PC104
Population 2	Peace/Carberry	Recombinant inbred line (RIL)	PC105
Population 2	Peace/Carberry	Recombinant inbred line (RIL)	PC106
Population 2	Peace/Carberry	Recombinant inbred line (RIL)	PC107
Population 2	Peace/Carberry	Recombinant inbred line (RIL)	PC108
Population 2	Peace/Carberry	Recombinant inbred line (RIL)	PC109
Population 2	Peace/Carberry	Recombinant inbred line (RIL)	PC110
Population 2	Peace/Carberry	Recombinant inbred line (RIL)	PC111
Population 2	Peace/Carberry	Recombinant inbred line (RIL)	PC112
Population 2	Peace/Carberry	Recombinant inbred line (RIL)	PC113
Population 2	Peace/Carberry	Recombinant inbred line (RIL)	PC114
Population 2	Peace/Carberry	Recombinant inbred line (RIL)	PC115
Population 2	Peace/Carberry	Recombinant inbred line (RIL)	PC116
Population 2	Peace/Carberry	Recombinant inbred line (RIL)	PC117
Population 2	Peace/Carberry	Recombinant inbred line (RIL)	PC118
Population 2	Peace/Carberry	Recombinant inbred line (RIL)	PC119
Population 2	Peace/Carberry	Recombinant inbred line (RIL)	PC120
Population 2	Peace/Carberry	Recombinant inbred line (RIL)	PC121
Population 2	Peace/Carberry	Recombinant inbred line (RIL)	PC122
Population 2	Peace/Carberry	Recombinant inbred line (RIL)	PC123
Population 2	Peace/Carberry	Recombinant inbred line (RIL)	PC124
Population 2	Peace/Carberry	Recombinant inbred line (RIL)	PC125
Population 2	Peace/Carberry	Recombinant inbred line (RIL)	PC126
Population 2	Peace/Carberry	Recombinant inbred line (RIL)	PC127
Population 2	Peace/Carberry	Recombinant inbred line (RIL)	PC128
Population 2	Peace/Carberry	Recombinant inbred line (RIL)	PC129
Population 2	Peace/Carberry	Recombinant inbred line (RIL)	PC130
Population 2	Peace/Carberry	Recombinant inbred line (RIL)	PC131
Population 2	Peace/Carberry	Recombinant inbred line (RIL)	PC132
Population 2	Peace/Carberry	Recombinant inbred line (RIL)	PC133
Population 2	Peace/Carberry	Recombinant inbred line (RIL)	PC134
Population 2	Peace/Carberry	Recombinant inbred line (RIL)	PC135
Population 2	Peace/Carberry	Recombinant inbred line (RIL)	PC136
Population 2	Peace/Carberry	Recombinant inbred line (RIL)	PC137
Population 2	Peace/Carberry	Recombinant inbred line (RIL)	PC138
Population 2	Peace/Carberry	Recombinant inbred line (RIL)	PC139
Population 2	Peace/Carberry	Recombinant inbred line (RIL)	PC140
Population 2	Peace/Carberry	Recombinant inbred line (RIL)	PC141
Population 2	Peace/Carberry	Recombinant inbred line (RIL)	PC142
Population 2	Peace/Carberry	Recombinant inbred line (RIL)	PC143
Population 2	Peace/Carberry	Recombinant inbred line (RIL)	PC144
Population 2	Peace/Carberry	Recombinant inbred line (RIL)	PC146
Population 2	Peace/Carberry	Recombinant inbred line (RIL)	PC147
Population 2	Peace/Carberry	Recombinant inbred line (RIL)	PC148
Population 2	Peace/Carberry	Recombinant inbred line (RIL)	PC149
Population 2	Peace/Carberry	Recombinant inbred line (RIL)	PC150
Population 2	Peace/Carberry	Recombinant inbred line (RIL)	PC151
Population 2	Peace/Carberry	Recombinant inbred line (RIL)	PC152
Population 2	Peace/Carberry	Recombinant inbred line (RIL)	PC153
Population 2	Peace/Carberry	Recombinant inbred line (RIL)	PC154
Population 2	Peace/Carberry	Recombinant inbred line (RIL)	PC155
Population 2	Peace/Carberry	Recombinant inbred line (RIL)	PC156
Population 2	Peace/Carberry	Recombinant inbred line (RIL)	PC157
Population 2	Peace/Carberry	Recombinant inbred line (RIL)	PC159
Population 2	Peace/Carberry	Recombinant inbred line (RIL)	PC160
Population 2	Peace/Carberry	Recombinant inbred line (RIL)	PC161
Population 2	Peace/Carberry	Recombinant inbred line (RIL)	PC162
Population 2	Peace/Carberry	Recombinant inbred line (RIL)	PC163
Population 2	Peace/Carberry	Recombinant inbred line (RIL)	PC164
Population 2	Peace/Carberry	Recombinant inbred line (RIL)	PC165
Population 2	Peace/Carberry	Recombinant inbred line (RIL)	PC166
Population 2	Peace/Carberry	Recombinant inbred line (RIL)	PC167
Population 2	Peace/Carberry	Recombinant inbred line (RIL)	PC168
Population 2	Peace/Carberry	Recombinant inbred line (RIL)	PC169
Population 2	Peace/Carberry	Recombinant inbred line (RIL)	PC171
Population 2	Peace/Carberry	Recombinant inbred line (RIL)	PC172
Population 2	Peace/Carberry	Recombinant inbred line (RIL)	PC173
Population 2	Peace/Carberry	Recombinant inbred line (RIL)	PC174
Population 2	Peace/Carberry	Recombinant inbred line (RIL)	PC175
Population 2	Peace/Carberry	Recombinant inbred line (RIL)	PC176
Population 2	Peace/Carberry	Recombinant inbred line (RIL)	PC177
Population 2	Peace/Carberry	Recombinant inbred line (RIL)	PC178
Population 2	Peace/Carberry	Recombinant inbred line (RIL)	PC179
Population 2	Peace/Carberry	Recombinant inbred line (RIL)	PC180
Population 2	Peace/Carberry	Recombinant inbred line (RIL)	PC181
Population 2	Peace/Carberry	Recombinant inbred line (RIL)	PC182
Population 2	Peace/Carberry	Recombinant inbred line (RIL)	PC183
Population 2	Peace/Carberry	Recombinant inbred line (RIL)	PC184
Population 2	Peace/Carberry	Recombinant inbred line (RIL)	PC185
Population 2	Peace/Carberry	Recombinant inbred line (RIL)	PC186
Population 2	Peace/Carberry	Recombinant inbred line (RIL)	PC187
Population 2	Peace/Carberry	Recombinant inbred line (RIL)	PC188
Population 2	Peace/Carberry	Recombinant inbred line (RIL)	PC189
Population 2	Peace/Carberry	Recombinant inbred line (RIL)	PC190
Population 2	Peace/Carberry	Recombinant inbred line (RIL)	PC191
Population 2	Peace/Carberry	Recombinant inbred line (RIL)	PC193
Population 2	Peace/Carberry	Recombinant inbred line (RIL)	PC194
Population 2	Peace/Carberry	Recombinant inbred line (RIL)	PC195
Population 2	Peace/Carberry	Recombinant inbred line (RIL)	PC196
Population 2	Peace/Carberry	Recombinant inbred line (RIL)	PC197
Population 2	Peace/Carberry	Recombinant inbred line (RIL)	PC198
Population 2	Peace/Carberry	Recombinant inbred line (RIL)	PC199
Population 2	Peace/Carberry	Recombinant inbred line (RIL)	PC200
Population 2	Peace/Carberry	Recombinant inbred line (RIL)	PC201
Population 2	Peace/Carberry	Recombinant inbred line (RIL)	PC202
Population 2	Peace/Carberry	Recombinant inbred line (RIL)	PC203
Population 2	Peace/Carberry	Recombinant inbred line (RIL)	PC204
Population 2	Peace/Carberry	Recombinant inbred line (RIL)	PC205
Population 2	Peace/Carberry	Recombinant inbred line (RIL)	PC206
Population 2	Peace/Carberry	Recombinant inbred line (RIL)	PC207
Population 2	Peace/Carberry	Recombinant inbred line (RIL)	PC208
Population 2	Peace/Carberry	Recombinant inbred line (RIL)	PC209
Population 2	Peace/Carberry	Recombinant inbred line (RIL)	PC210
Population 2	Peace/Carberry	Recombinant inbred line (RIL)	PC211
Population 2	Peace/Carberry	Recombinant inbred line (RIL)	PC212
Population 2	Peace/Carberry	Recombinant inbred line (RIL)	PC213
Population 2	Peace/Carberry	Recombinant inbred line (RIL)	PC214
Population 2	Peace/Carberry	Recombinant inbred line (RIL)	PC215
Population 3	Attila/CDC Go	Recombinant inbred line (RIL)	ACG_010
Population 3	Attila/CDC Go	Recombinant inbred line (RIL)	ACG_011
Population 3	Attila/CDC Go	Recombinant inbred line (RIL)	ACG_012
Population 3	Attila/CDC Go	Recombinant inbred line (RIL)	ACG_013
Population 3	Attila/CDC Go	Recombinant inbred line (RIL)	ACG_015
Population 3	Attila/CDC Go	Recombinant inbred line (RIL)	ACG_017
Population 3	Attila/CDC Go	Recombinant inbred line (RIL)	ACG_018
Population 3	Attila/CDC Go	Recombinant inbred line (RIL)	ACG_019
Population 3	Attila/CDC Go	Recombinant inbred line (RIL)	ACG_020
Population 3	Attila/CDC Go	Recombinant inbred line (RIL)	ACG_021
Population 3	Attila/CDC Go	Recombinant inbred line (RIL)	ACG_022
Population 3	Attila/CDC Go	Recombinant inbred line (RIL)	ACG_023
Population 3	Attila/CDC Go	Recombinant inbred line (RIL)	ACG_024
Population 3	Attila/CDC Go	Recombinant inbred line (RIL)	ACG_025
Population 3	Attila/CDC Go	Recombinant inbred line (RIL)	ACG_026
Population 3	Attila/CDC Go	Recombinant inbred line (RIL)	ACG_027
Population 3	Attila/CDC Go	Recombinant inbred line (RIL)	ACG_028
Population 3	Attila/CDC Go	Recombinant inbred line (RIL)	ACG_029
Population 3	Attila/CDC Go	Recombinant inbred line (RIL)	ACG_030
Population 3	Attila/CDC Go	Recombinant inbred line (RIL)	ACG_031
Population 3	Attila/CDC Go	Recombinant inbred line (RIL)	ACG_032
Population 3	Attila/CDC Go	Recombinant inbred line (RIL)	ACG_033
Population 3	Attila/CDC Go	Recombinant inbred line (RIL)	ACG_034
Population 3	Attila/CDC Go	Recombinant inbred line (RIL)	ACG_035
Population 3	Attila/CDC Go	Recombinant inbred line (RIL)	ACG_036
Population 3	Attila/CDC Go	Recombinant inbred line (RIL)	ACG_037
Population 3	Attila/CDC Go	Recombinant inbred line (RIL)	ACG_038
Population 3	Attila/CDC Go	Recombinant inbred line (RIL)	ACG_039
Population 3	Attila/CDC Go	Recombinant inbred line (RIL)	ACG_040
Population 3	Attila/CDC Go	Recombinant inbred line (RIL)	ACG_041
Population 3	Attila/CDC Go	Recombinant inbred line (RIL)	ACG_042
Population 3	Attila/CDC Go	Recombinant inbred line (RIL)	ACG_043
Population 3	Attila/CDC Go	Recombinant inbred line (RIL)	ACG_044
Population 3	Attila/CDC Go	Recombinant inbred line (RIL)	ACG_045
Population 3	Attila/CDC Go	Recombinant inbred line (RIL)	ACG_046
Population 3	Attila/CDC Go	Recombinant inbred line (RIL)	ACG_047
Population 3	Attila/CDC Go	Recombinant inbred line (RIL)	ACG_048
Population 3	Attila/CDC Go	Recombinant inbred line (RIL)	ACG_049
Population 3	Attila/CDC Go	Recombinant inbred line (RIL)	ACG_050
Population 3	Attila/CDC Go	Recombinant inbred line (RIL)	ACG_051
Population 3	Attila/CDC Go	Recombinant inbred line (RIL)	ACG_052
Population 3	Attila/CDC Go	Recombinant inbred line (RIL)	ACG_053
Population 3	Attila/CDC Go	Recombinant inbred line (RIL)	ACG_054
Population 3	Attila/CDC Go	Recombinant inbred line (RIL)	ACG_055
Population 3	Attila/CDC Go	Recombinant inbred line (RIL)	ACG_056
Population 3	Attila/CDC Go	Recombinant inbred line (RIL)	ACG_057
Population 3	Attila/CDC Go	Recombinant inbred line (RIL)	ACG_058
Population 3	Attila/CDC Go	Recombinant inbred line (RIL)	ACG_059
Population 3	Attila/CDC Go	Recombinant inbred line (RIL)	ACG_060
Population 3	Attila/CDC Go	Recombinant inbred line (RIL)	ACG_061
Population 3	Attila/CDC Go	Recombinant inbred line (RIL)	ACG_062
Population 3	Attila/CDC Go	Recombinant inbred line (RIL)	ACG_063
Population 3	Attila/CDC Go	Recombinant inbred line (RIL)	ACG_064
Population 3	Attila/CDC Go	Recombinant inbred line (RIL)	ACG_065
Population 3	Attila/CDC Go	Recombinant inbred line (RIL)	ACG_066
Population 3	Attila/CDC Go	Recombinant inbred line (RIL)	ACG_067
Population 3	Attila/CDC Go	Recombinant inbred line (RIL)	ACG_068
Population 3	Attila/CDC Go	Recombinant inbred line (RIL)	ACG_069
Population 3	Attila/CDC Go	Recombinant inbred line (RIL)	ACG_070
Population 3	Attila/CDC Go	Recombinant inbred line (RIL)	ACG_071
Population 3	Attila/CDC Go	Recombinant inbred line (RIL)	ACG_072
Population 3	Attila/CDC Go	Recombinant inbred line (RIL)	ACG_073
Population 3	Attila/CDC Go	Recombinant inbred line (RIL)	ACG_074
Population 3	Attila/CDC Go	Recombinant inbred line (RIL)	ACG_075
Population 3	Attila/CDC Go	Recombinant inbred line (RIL)	ACG_076
Population 3	Attila/CDC Go	Recombinant inbred line (RIL)	ACG_077
Population 3	Attila/CDC Go	Recombinant inbred line (RIL)	ACG_078
Population 3	Attila/CDC Go	Recombinant inbred line (RIL)	ACG_079
Population 3	Attila/CDC Go	Recombinant inbred line (RIL)	ACG_080
Population 3	Attila/CDC Go	Recombinant inbred line (RIL)	ACG_081
Population 3	Attila/CDC Go	Recombinant inbred line (RIL)	ACG_082
Population 3	Attila/CDC Go	Recombinant inbred line (RIL)	ACG_083
Population 3	Attila/CDC Go	Recombinant inbred line (RIL)	ACG_084
Population 3	Attila/CDC Go	Recombinant inbred line (RIL)	ACG_085
Population 3	Attila/CDC Go	Recombinant inbred line (RIL)	ACG_086
Population 3	Attila/CDC Go	Recombinant inbred line (RIL)	ACG_087
Population 3	Attila/CDC Go	Recombinant inbred line (RIL)	ACG_088
Population 3	Attila/CDC Go	Recombinant inbred line (RIL)	ACG_089
Population 3	Attila/CDC Go	Recombinant inbred line (RIL)	ACG_090
Population 3	Attila/CDC Go	Recombinant inbred line (RIL)	ACG_091
Population 3	Attila/CDC Go	Recombinant inbred line (RIL)	ACG_092
Population 3	Attila/CDC Go	Recombinant inbred line (RIL)	ACG_093
Population 3	Attila/CDC Go	Recombinant inbred line (RIL)	ACG_094
Population 3	Attila/CDC Go	Recombinant inbred line (RIL)	ACG_095
Population 3	Attila/CDC Go	Recombinant inbred line (RIL)	ACG_096
Population 3	Attila/CDC Go	Recombinant inbred line (RIL)	ACG_097
Population 3	Attila/CDC Go	Recombinant inbred line (RIL)	ACG_098
Population 3	Attila/CDC Go	Recombinant inbred line (RIL)	ACG_099
Population 3	Attila/CDC Go	Recombinant inbred line (RIL)	ACG_100
Population 3	Attila/CDC Go	Recombinant inbred line (RIL)	ACG_101
Population 3	Attila/CDC Go	Recombinant inbred line (RIL)	ACG_102
Population 3	Attila/CDC Go	Recombinant inbred line (RIL)	ACG_103
Population 3	Attila/CDC Go	Recombinant inbred line (RIL)	ACG_104
Population 3	Attila/CDC Go	Recombinant inbred line (RIL)	ACG_105
Population 3	Attila/CDC Go	Recombinant inbred line (RIL)	ACG_106
Population 3	Attila/CDC Go	Recombinant inbred line (RIL)	ACG_107
Population 3	Attila/CDC Go	Recombinant inbred line (RIL)	ACG_108
Population 3	Attila/CDC Go	Recombinant inbred line (RIL)	ACG_109
Population 3	Attila/CDC Go	Recombinant inbred line (RIL)	ACG_110
Population 3	Attila/CDC Go	Recombinant inbred line (RIL)	ACG_111
Population 3	Attila/CDC Go	Recombinant inbred line (RIL)	ACG_112
Population 3	Attila/CDC Go	Recombinant inbred line (RIL)	ACG_113
Population 3	Attila/CDC Go	Recombinant inbred line (RIL)	ACG_114
Population 3	Attila/CDC Go	Recombinant inbred line (RIL)	ACG_115
Population 3	Attila/CDC Go	Recombinant inbred line (RIL)	ACG_116
Population 3	Attila/CDC Go	Recombinant inbred line (RIL)	ACG_117
Population 3	Attila/CDC Go	Recombinant inbred line (RIL)	ACG_118
Population 3	Attila/CDC Go	Recombinant inbred line (RIL)	ACG_119
Population 3	Attila/CDC Go	Recombinant inbred line (RIL)	ACG_120
Population 3	Attila/CDC Go	Recombinant inbred line (RIL)	ACG_121
Population 3	Attila/CDC Go	Recombinant inbred line (RIL)	ACG_122
Population 3	Attila/CDC Go	Recombinant inbred line (RIL)	ACG_123
Population 3	Attila/CDC Go	Recombinant inbred line (RIL)	ACG_124
Population 3	Attila/CDC Go	Recombinant inbred line (RIL)	ACG_125
Population 3	Attila/CDC Go	Recombinant inbred line (RIL)	ACG_126
Population 3	Attila/CDC Go	Recombinant inbred line (RIL)	ACG_127
Population 3	Attila/CDC Go	Recombinant inbred line (RIL)	ACG_128
Population 3	Attila/CDC Go	Recombinant inbred line (RIL)	ACG_129
Population 3	Attila/CDC Go	Recombinant inbred line (RIL)	ACG_130
Population 3	Attila/CDC Go	Recombinant inbred line (RIL)	ACG_131
Population 3	Attila/CDC Go	Recombinant inbred line (RIL)	ACG_132
Population 3	Attila/CDC Go	Recombinant inbred line (RIL)	ACG_133
Population 3	Attila/CDC Go	Recombinant inbred line (RIL)	ACG_134
Population 3	Attila/CDC Go	Recombinant inbred line (RIL)	ACG_136
Population 3	Attila/CDC Go	Recombinant inbred line (RIL)	ACG_137
Population 3	Attila/CDC Go	Recombinant inbred line (RIL)	ACG_138
Population 3	Attila/CDC Go	Recombinant inbred line (RIL)	ACG_139
Population 3	Attila/CDC Go	Recombinant inbred line (RIL)	ACG_140
Population 3	Attila/CDC Go	Recombinant inbred line (RIL)	ACG_141
Population 3	Attila/CDC Go	Recombinant inbred line (RIL)	ACG_142
Population 3	Attila/CDC Go	Recombinant inbred line (RIL)	ACG_143
Population 3	Attila/CDC Go	Recombinant inbred line (RIL)	ACG_144
Population 3	Attila/CDC Go	Recombinant inbred line (RIL)	ACG_145
Population 3	Attila/CDC Go	Recombinant inbred line (RIL)	ACG_146
Population 3	Attila/CDC Go	Recombinant inbred line (RIL)	ACG_147
Population 3	Attila/CDC Go	Recombinant inbred line (RIL)	ACG_148
Population 3	Attila/CDC Go	Recombinant inbred line (RIL)	ACG_149
Population 3	Attila/CDC Go	Recombinant inbred line (RIL)	ACG_150
Population 3	Attila/CDC Go	Recombinant inbred line (RIL)	ACG_151
Population 3	Attila/CDC Go	Recombinant inbred line (RIL)	ACG_152
Population 3	Attila/CDC Go	Recombinant inbred line (RIL)	ACG_153
Population 3	Attila/CDC Go	Recombinant inbred line (RIL)	ACG_154
Population 3	Attila/CDC Go	Recombinant inbred line (RIL)	ACG_155
Population 3	Attila/CDC Go	Recombinant inbred line (RIL)	ACG_156
Population 3	Attila/CDC Go	Recombinant inbred line (RIL)	ACG_157
Population 3	Attila/CDC Go	Recombinant inbred line (RIL)	ACG_159
Population 3	Attila/CDC Go	Recombinant inbred line (RIL)	ACG_160
Population 3	Attila/CDC Go	Recombinant inbred line (RIL)	ACG_161
Population 3	Attila/CDC Go	Recombinant inbred line (RIL)	ACG_162
Population 3	Attila/CDC Go	Recombinant inbred line (RIL)	ACG_163
Population 3	Attila/CDC Go	Recombinant inbred line (RIL)	ACG_164
Population 3	Attila/CDC Go	Recombinant inbred line (RIL)	ACG_165
Population 3	Attila/CDC Go	Recombinant inbred line (RIL)	ACG_166
Population 3	Attila/CDC Go	Recombinant inbred line (RIL)	ACG_167
Population 3	Attila/CDC Go	Recombinant inbred line (RIL)	ACG_168
Population 3	Attila/CDC Go	Recombinant inbred line (RIL)	ACG_169
Population 3	Attila/CDC Go	Recombinant inbred line (RIL)	ACG_170
Population 3	Attila/CDC Go	Recombinant inbred line (RIL)	ACG_171
Population 3	Attila/CDC Go	Recombinant inbred line (RIL)	ACG_172
Population 3	Attila/CDC Go	Recombinant inbred line (RIL)	ACG_173
Population 3	Attila/CDC Go	Recombinant inbred line (RIL)	ACG_174
Population 3	Attila/CDC Go	Recombinant inbred line (RIL)	ACG_175
Population 3	Attila/CDC Go	Recombinant inbred line (RIL)	ACG_176
Population 3	Attila/CDC Go	Recombinant inbred line (RIL)	ACG_177
Population 3	Attila/CDC Go	Recombinant inbred line (RIL)	ACG_178
Population 3	Attila/CDC Go	Recombinant inbred line (RIL)	ACG_179
Population 3	Attila/CDC Go	Recombinant inbred line (RIL)	ACG_180
Population 4	Peace/Stanley	Recombinant inbred line (RIL)	PCS013
Population 4	Peace/Stanley	Recombinant inbred line (RIL)	PCS014
Population 4	Peace/Stanley	Recombinant inbred line (RIL)	PCS015
Population 4	Peace/Stanley	Recombinant inbred line (RIL)	PCS016
Population 4	Peace/Stanley	Recombinant inbred line (RIL)	PCS017
Population 4	Peace/Stanley	Recombinant inbred line (RIL)	PCS018
Population 4	Peace/Stanley	Recombinant inbred line (RIL)	PCS019
Population 4	Peace/Stanley	Recombinant inbred line (RIL)	PCS020
Population 4	Peace/Stanley	Recombinant inbred line (RIL)	PCS021
Population 4	Peace/Stanley	Recombinant inbred line (RIL)	PCS022
Population 4	Peace/Stanley	Recombinant inbred line (RIL)	PCS023
Population 4	Peace/Stanley	Recombinant inbred line (RIL)	PCS025
Population 4	Peace/Stanley	Recombinant inbred line (RIL)	PCS027
Population 4	Peace/Stanley	Recombinant inbred line (RIL)	PCS028
Population 4	Peace/Stanley	Recombinant inbred line (RIL)	PCS029
Population 4	Peace/Stanley	Recombinant inbred line (RIL)	PCS030
Population 4	Peace/Stanley	Recombinant inbred line (RIL)	PCS031
Population 4	Peace/Stanley	Recombinant inbred line (RIL)	PCS032
Population 4	Peace/Stanley	Recombinant inbred line (RIL)	PCS033
Population 4	Peace/Stanley	Recombinant inbred line (RIL)	PCS034
Population 4	Peace/Stanley	Recombinant inbred line (RIL)	PCS035
Population 4	Peace/Stanley	Recombinant inbred line (RIL)	PCS036
Population 4	Peace/Stanley	Recombinant inbred line (RIL)	PCS037
Population 4	Peace/Stanley	Recombinant inbred line (RIL)	PCS038
Population 4	Peace/Stanley	Recombinant inbred line (RIL)	PCS039
Population 4	Peace/Stanley	Recombinant inbred line (RIL)	PCS040
Population 4	Peace/Stanley	Recombinant inbred line (RIL)	PCS041
Population 4	Peace/Stanley	Recombinant inbred line (RIL)	PCS042
Population 4	Peace/Stanley	Recombinant inbred line (RIL)	PCS043
Population 4	Peace/Stanley	Recombinant inbred line (RIL)	PCS044
Population 4	Peace/Stanley	Recombinant inbred line (RIL)	PCS045
Population 4	Peace/Stanley	Recombinant inbred line (RIL)	PCS046
Population 4	Peace/Stanley	Recombinant inbred line (RIL)	PCS047
Population 4	Peace/Stanley	Recombinant inbred line (RIL)	PCS048
Population 4	Peace/Stanley	Recombinant inbred line (RIL)	PCS049
Population 4	Peace/Stanley	Recombinant inbred line (RIL)	PCS050
Population 4	Peace/Stanley	Recombinant inbred line (RIL)	PCS051
Population 4	Peace/Stanley	Recombinant inbred line (RIL)	PCS052
Population 4	Peace/Stanley	Recombinant inbred line (RIL)	PCS053
Population 4	Peace/Stanley	Recombinant inbred line (RIL)	PCS054
Population 4	Peace/Stanley	Recombinant inbred line (RIL)	PCS055
Population 4	Peace/Stanley	Recombinant inbred line (RIL)	PCS056
Population 4	Peace/Stanley	Recombinant inbred line (RIL)	PCS057
Population 4	Peace/Stanley	Recombinant inbred line (RIL)	PCS058
Population 4	Peace/Stanley	Recombinant inbred line (RIL)	PCS059
Population 4	Peace/Stanley	Recombinant inbred line (RIL)	PCS060
Population 4	Peace/Stanley	Recombinant inbred line (RIL)	PCS061
Population 4	Peace/Stanley	Recombinant inbred line (RIL)	PCS062
Population 4	Peace/Stanley	Recombinant inbred line (RIL)	PCS063
Population 4	Peace/Stanley	Recombinant inbred line (RIL)	PCS065
Population 4	Peace/Stanley	Recombinant inbred line (RIL)	PCS066
Population 4	Peace/Stanley	Recombinant inbred line (RIL)	PCS067
Population 4	Peace/Stanley	Recombinant inbred line (RIL)	PCS068
Population 4	Peace/Stanley	Recombinant inbred line (RIL)	PCS071
Population 4	Peace/Stanley	Recombinant inbred line (RIL)	PCS073
Population 4	Peace/Stanley	Recombinant inbred line (RIL)	PCS074
Population 4	Peace/Stanley	Recombinant inbred line (RIL)	PCS075
Population 4	Peace/Stanley	Recombinant inbred line (RIL)	PCS076
Population 4	Peace/Stanley	Recombinant inbred line (RIL)	PCS077
Population 4	Peace/Stanley	Recombinant inbred line (RIL)	PCS078
Population 4	Peace/Stanley	Recombinant inbred line (RIL)	PCS079
Population 4	Peace/Stanley	Recombinant inbred line (RIL)	PCS080
Population 4	Peace/Stanley	Recombinant inbred line (RIL)	PCS081
Population 4	Peace/Stanley	Recombinant inbred line (RIL)	PCS082
Population 4	Peace/Stanley	Recombinant inbred line (RIL)	PCS083
Population 4	Peace/Stanley	Recombinant inbred line (RIL)	PCS084
Population 4	Peace/Stanley	Recombinant inbred line (RIL)	PCS085
Population 4	Peace/Stanley	Recombinant inbred line (RIL)	PCS086
Population 4	Peace/Stanley	Recombinant inbred line (RIL)	PCS087
Population 4	Peace/Stanley	Recombinant inbred line (RIL)	PCS088
Population 4	Peace/Stanley	Recombinant inbred line (RIL)	PCS090
Population 4	Peace/Stanley	Recombinant inbred line (RIL)	PCS091
Population 4	Peace/Stanley	Recombinant inbred line (RIL)	PCS093
Population 4	Peace/Stanley	Recombinant inbred line (RIL)	PCS094
Population 4	Peace/Stanley	Recombinant inbred line (RIL)	PCS096
Population 4	Peace/Stanley	Recombinant inbred line (RIL)	PCS097
Population 4	Peace/Stanley	Recombinant inbred line (RIL)	PCS098
Population 4	Peace/Stanley	Recombinant inbred line (RIL)	PCS100
Population 4	Peace/Stanley	Recombinant inbred line (RIL)	PCS101
Population 4	Peace/Stanley	Recombinant inbred line (RIL)	PCS102
Population 4	Peace/Stanley	Recombinant inbred line (RIL)	PCS103
Population 4	Peace/Stanley	Recombinant inbred line (RIL)	PCS104
Population 4	Peace/Stanley	Recombinant inbred line (RIL)	PCS105
Population 4	Peace/Stanley	Recombinant inbred line (RIL)	PCS106
Population 4	Peace/Stanley	Recombinant inbred line (RIL)	PCS107
Population 4	Peace/Stanley	Recombinant inbred line (RIL)	PCS108
Population 4	Peace/Stanley	Recombinant inbred line (RIL)	PCS109
Population 4	Peace/Stanley	Recombinant inbred line (RIL)	PCS110
Population 4	Peace/Stanley	Recombinant inbred line (RIL)	PCS111
Population 4	Peace/Stanley	Recombinant inbred line (RIL)	PCS112
Population 4	Peace/Stanley	Recombinant inbred line (RIL)	PCS113
Population 4	Peace/Stanley	Recombinant inbred line (RIL)	PCS114
Population 4	Peace/Stanley	Recombinant inbred line (RIL)	PCS115
Population 4	Peace/Stanley	Recombinant inbred line (RIL)	PCS116
Population 4	Peace/Stanley	Recombinant inbred line (RIL)	PCS117
Population 4	Peace/Stanley	Recombinant inbred line (RIL)	PCS118
Population 4	Peace/Stanley	Recombinant inbred line (RIL)	PCS119
Population 4	Peace/Stanley	Recombinant inbred line (RIL)	PCS120
Population 4	Peace/Stanley	Recombinant inbred line (RIL)	PCS121
Population 4	Peace/Stanley	Recombinant inbred line (RIL)	PCS122
Population 4	Peace/Stanley	Recombinant inbred line (RIL)	PCS123
Population 4	Peace/Stanley	Recombinant inbred line (RIL)	PCS124
Population 4	Peace/Stanley	Recombinant inbred line (RIL)	PCS125
Population 4	Peace/Stanley	Recombinant inbred line (RIL)	PCS126
Population 4	Peace/Stanley	Recombinant inbred line (RIL)	PCS127
Population 4	Peace/Stanley	Recombinant inbred line (RIL)	PCS128
Population 4	Peace/Stanley	Recombinant inbred line (RIL)	PCS129
Population 4	Peace/Stanley	Recombinant inbred line (RIL)	PCS130
Population 4	Peace/Stanley	Recombinant inbred line (RIL)	PCS131
Population 4	Peace/Stanley	Recombinant inbred line (RIL)	PCS132
Population 4	Peace/Stanley	Recombinant inbred line (RIL)	PCS133
Population 4	Peace/Stanley	Recombinant inbred line (RIL)	PCS135
Population 4	Peace/Stanley	Recombinant inbred line (RIL)	PCS136
Population 4	Peace/Stanley	Recombinant inbred line (RIL)	PCS137
Population 4	Peace/Stanley	Recombinant inbred line (RIL)	PCS138
Population 4	Peace/Stanley	Recombinant inbred line (RIL)	PCS139
Population 4	Peace/Stanley	Recombinant inbred line (RIL)	PCS140
Population 4	Peace/Stanley	Recombinant inbred line (RIL)	PCS141
Population 4	Peace/Stanley	Recombinant inbred line (RIL)	PCS142
Population 4	Peace/Stanley	Recombinant inbred line (RIL)	PCS143
Population 4	Peace/Stanley	Recombinant inbred line (RIL)	PCS144
Population 4	Peace/Stanley	Recombinant inbred line (RIL)	PCS145
Population 4	Peace/Stanley	Recombinant inbred line (RIL)	PCS146
Population 4	Peace/Stanley	Recombinant inbred line (RIL)	PCS147
Population 4	Peace/Stanley	Recombinant inbred line (RIL)	PCS149
Population 4	Peace/Stanley	Recombinant inbred line (RIL)	PCS150
Population 4	Peace/Stanley	Recombinant inbred line (RIL)	PCS151
Population 4	Peace/Stanley	Recombinant inbred line (RIL)	PCS152
Population 4	Peace/Stanley	Recombinant inbred line (RIL)	PCS153
Population 4	Peace/Stanley	Recombinant inbred line (RIL)	PCS154
Population 4	Peace/Stanley	Recombinant inbred line (RIL)	PCS155
Population 4	Peace/Stanley	Recombinant inbred line (RIL)	PCS156
Population 4	Peace/Stanley	Recombinant inbred line (RIL)	PCS157
Population 4	Peace/Stanley	Recombinant inbred line (RIL)	PCS158
Population 4	Peace/Stanley	Recombinant inbred line (RIL)	PCS159
Population 4	Peace/Stanley	Recombinant inbred line (RIL)	PCS160
Population 4	Peace/Stanley	Recombinant inbred line (RIL)	PCS161
Population 4	Peace/Stanley	Recombinant inbred line (RIL)	PCS162
Population 4	Peace/Stanley	Recombinant inbred line (RIL)	PCS164
Population 4	Peace/Stanley	Recombinant inbred line (RIL)	PCS165
Population 4	Peace/Stanley	Recombinant inbred line (RIL)	PCS166
Population 4	Peace/Stanley	Recombinant inbred line (RIL)	PCS167
Population 4	Peace/Stanley	Recombinant inbred line (RIL)	PCS168
Population 4	Peace/Stanley	Recombinant inbred line (RIL)	PCS169
Population 4	Peace/Stanley	Recombinant inbred line (RIL)	PCS170
Population 4	Peace/Stanley	Recombinant inbred line (RIL)	PCS172
Population 4	Peace/Stanley	Recombinant inbred line (RIL)	PCS173
Population 4	Peace/Stanley	Recombinant inbred line (RIL)	PCS175
Population 4	Peace/Stanley	Recombinant inbred line (RIL)	PCS176
Population 4	Peace/Stanley	Recombinant inbred line (RIL)	PCS177
Population 4	Peace/Stanley	Recombinant inbred line (RIL)	PCS178
Population 4	Peace/Stanley	Recombinant inbred line (RIL)	PCS179
Population 4	Peace/Stanley	Recombinant inbred line (RIL)	PCS180
Population 5	AAC Innova/AAC Proclaim	Doubled haploid (DH) line	13141
Population 5	AAC Innova/AAC Proclaim	Doubled haploid (DH) line	13142
Population 5	AAC Innova/AAC Proclaim	Doubled haploid (DH) line	13143
Population 5	AAC Innova/AAC Proclaim	Doubled haploid (DH) line	13144
Population 5	AAC Innova/AAC Proclaim	Doubled haploid (DH) line	13145
Population 5	AAC Innova/AAC Proclaim	Doubled haploid (DH) line	13146
Population 5	AAC Innova/AAC Proclaim	Doubled haploid (DH) line	13147
Population 5	AAC Innova/AAC Proclaim	Doubled haploid (DH) line	13148
Population 5	AAC Innova/AAC Proclaim	Doubled haploid (DH) line	13149
Population 5	AAC Innova/AAC Proclaim	Doubled haploid (DH) line	13150
Population 5	AAC Innova/AAC Proclaim	Doubled haploid (DH) line	13151
Population 5	AAC Innova/AAC Proclaim	Doubled haploid (DH) line	13152
Population 5	AAC Innova/AAC Proclaim	Doubled haploid (DH) line	13153
Population 5	AAC Innova/AAC Proclaim	Doubled haploid (DH) line	13154
Population 5	AAC Innova/AAC Proclaim	Doubled haploid (DH) line	13155
Population 5	AAC Innova/AAC Proclaim	Doubled haploid (DH) line	13156
Population 5	AAC Innova/AAC Proclaim	Doubled haploid (DH) line	13157
Population 5	AAC Innova/AAC Proclaim	Doubled haploid (DH) line	13158
Population 5	AAC Innova/AAC Proclaim	Doubled haploid (DH) line	13159
Population 5	AAC Innova/AAC Proclaim	Doubled haploid (DH) line	13160
Population 5	AAC Innova/AAC Proclaim	Doubled haploid (DH) line	13161
Population 5	AAC Innova/AAC Proclaim	Doubled haploid (DH) line	13162
Population 5	AAC Innova/AAC Proclaim	Doubled haploid (DH) line	13163
Population 5	AAC Innova/AAC Proclaim	Doubled haploid (DH) line	13164
Population 5	AAC Innova/AAC Proclaim	Doubled haploid (DH) line	13165
Population 5	AAC Innova/AAC Proclaim	Doubled haploid (DH) line	13166
Population 5	AAC Innova/AAC Proclaim	Doubled haploid (DH) line	13167
Population 5	AAC Innova/AAC Proclaim	Doubled haploid (DH) line	13168
Population 5	AAC Innova/AAC Proclaim	Doubled haploid (DH) line	13169
Population 5	AAC Innova/AAC Proclaim	Doubled haploid (DH) line	13170
Population 5	AAC Innova/AAC Proclaim	Doubled haploid (DH) line	13171
Population 5	AAC Innova/AAC Proclaim	Doubled haploid (DH) line	13172
Population 5	AAC Innova/AAC Proclaim	Doubled haploid (DH) line	13173
Population 5	AAC Innova/AAC Proclaim	Doubled haploid (DH) line	13174
Population 5	AAC Innova/AAC Proclaim	Doubled haploid (DH) line	13175
Population 5	AAC Innova/AAC Proclaim	Doubled haploid (DH) line	13176
Population 5	AAC Innova/AAC Proclaim	Doubled haploid (DH) line	13177
Population 5	AAC Innova/AAC Proclaim	Doubled haploid (DH) line	13178
Population 5	AAC Innova/AAC Proclaim	Doubled haploid (DH) line	13179
Population 5	AAC Innova/AAC Proclaim	Doubled haploid (DH) line	13180
Population 5	AAC Innova/AAC Proclaim	Doubled haploid (DH) line	13181
Population 5	AAC Innova/AAC Proclaim	Doubled haploid (DH) line	13182
Population 5	AAC Innova/AAC Proclaim	Doubled haploid (DH) line	13183
Population 5	AAC Innova/AAC Proclaim	Doubled haploid (DH) line	13184
Population 5	AAC Innova/AAC Proclaim	Doubled haploid (DH) line	13185
Population 5	AAC Innova/AAC Proclaim	Doubled haploid (DH) line	13186
Population 5	AAC Innova/AAC Proclaim	Doubled haploid (DH) line	13187
Population 5	AAC Innova/AAC Proclaim	Doubled haploid (DH) line	13188
Population 5	AAC Innova/AAC Proclaim	Doubled haploid (DH) line	13189
Population 5	AAC Innova/AAC Proclaim	Doubled haploid (DH) line	13190
Population 5	AAC Innova/AAC Proclaim	Doubled haploid (DH) line	13192
Population 5	AAC Innova/AAC Proclaim	Doubled haploid (DH) line	13193
Population 5	AAC Innova/AAC Proclaim	Doubled haploid (DH) line	13194
Population 5	AAC Innova/AAC Proclaim	Doubled haploid (DH) line	13195
Population 5	AAC Innova/AAC Proclaim	Doubled haploid (DH) line	13196
Population 5	AAC Innova/AAC Proclaim	Doubled haploid (DH) line	13197
Population 5	AAC Innova/AAC Proclaim	Doubled haploid (DH) line	13198
Population 5	AAC Innova/AAC Proclaim	Doubled haploid (DH) line	13199
Population 5	AAC Innova/AAC Proclaim	Doubled haploid (DH) line	13200
Population 5	AAC Innova/AAC Proclaim	Doubled haploid (DH) line	13201
Population 5	AAC Innova/AAC Proclaim	Doubled haploid (DH) line	13202
Population 5	AAC Innova/AAC Proclaim	Doubled haploid (DH) line	13203
Population 5	AAC Innova/AAC Proclaim	Doubled haploid (DH) line	13204
Population 5	AAC Innova/AAC Proclaim	Doubled haploid (DH) line	13205
Population 5	AAC Innova/AAC Proclaim	Doubled haploid (DH) line	13206
Population 5	AAC Innova/AAC Proclaim	Doubled haploid (DH) line	13207
Population 5	AAC Innova/AAC Proclaim	Doubled haploid (DH) line	13208
Population 5	AAC Innova/AAC Proclaim	Doubled haploid (DH) line	13209
Population 5	AAC Innova/AAC Proclaim	Doubled haploid (DH) line	13210
Population 5	AAC Innova/AAC Proclaim	Doubled haploid (DH) line	13211
Population 5	AAC Innova/AAC Proclaim	Doubled haploid (DH) line	13212
Population 5	AAC Innova/AAC Proclaim	Doubled haploid (DH) line	13213
Population 5	AAC Innova/AAC Proclaim	Doubled haploid (DH) line	13214
Population 5	AAC Innova/AAC Proclaim	Doubled haploid (DH) line	13215
Population 5	AAC Innova/AAC Proclaim	Doubled haploid (DH) line	13216
Population 5	AAC Innova/AAC Proclaim	Doubled haploid (DH) line	13217
Population 5	AAC Innova/AAC Proclaim	Doubled haploid (DH) line	13218
Population 5	AAC Innova/AAC Proclaim	Doubled haploid (DH) line	13219
Population 5	AAC Innova/AAC Proclaim	Doubled haploid (DH) line	13220
Population 5	AAC Innova/AAC Proclaim	Doubled haploid (DH) line	13221
Population 5	AAC Innova/AAC Proclaim	Doubled haploid (DH) line	13222
Population 5	AAC Innova/AAC Proclaim	Doubled haploid (DH) line	13223
Population 5	AAC Innova/AAC Proclaim	Doubled haploid (DH) line	13224
Population 5	AAC Innova/AAC Proclaim	Doubled haploid (DH) line	13225
Population 5	AAC Innova/AAC Proclaim	Doubled haploid (DH) line	13226
Population 5	AAC Innova/AAC Proclaim	Doubled haploid (DH) line	13227
Population 5	AAC Innova/AAC Proclaim	Doubled haploid (DH) line	13228
Population 5	AAC Innova/AAC Proclaim	Doubled haploid (DH) line	13229
Population 5	AAC Innova/AAC Proclaim	Doubled haploid (DH) line	13230
Population 5	AAC Innova/AAC Proclaim	Doubled haploid (DH) line	13231
Population 5	AAC Innova/AAC Proclaim	Doubled haploid (DH) line	13232
Population 5	AAC Innova/AAC Proclaim	Doubled haploid (DH) line	13233
Population 5	AAC Innova/AAC Proclaim	Doubled haploid (DH) line	13234
Population 5	AAC Innova/AAC Proclaim	Doubled haploid (DH) line	13235
Population 5	AAC Innova/AAC Proclaim	Doubled haploid (DH) line	13236
Population 5	AAC Innova/AAC Proclaim	Doubled haploid (DH) line	13237
Population 5	AAC Innova/AAC Proclaim	Doubled haploid (DH) line	13238
Population 5	AAC Innova/AAC Proclaim	Doubled haploid (DH) line	13239
Population 5	AAC Innova/AAC Proclaim	Doubled haploid (DH) line	13240
Population 5	AAC Innova/AAC Proclaim	Doubled haploid (DH) line	13241
Population 5	AAC Innova/AAC Proclaim	Doubled haploid (DH) line	13242
Population 5	AAC Innova/AAC Proclaim	Doubled haploid (DH) line	13243
Population 5	AAC Innova/AAC Proclaim	Doubled haploid (DH) line	13244
Population 5	AAC Innova/AAC Proclaim	Doubled haploid (DH) line	13245
Population 5	AAC Innova/AAC Proclaim	Doubled haploid (DH) line	13246
Population 5	AAC Innova/AAC Proclaim	Doubled haploid (DH) line	13247
Population 5	AAC Innova/AAC Proclaim	Doubled haploid (DH) line	13248
Population 5	AAC Innova/AAC Proclaim	Doubled haploid (DH) line	13249
Population 5	AAC Innova/AAC Proclaim	Doubled haploid (DH) line	13250
Population 5	AAC Innova/AAC Proclaim	Doubled haploid (DH) line	13251
Population 5	AAC Innova/AAC Proclaim	Doubled haploid (DH) line	13252
Population 5	AAC Innova/AAC Proclaim	Doubled haploid (DH) line	13253
Population 5	AAC Innova/AAC Proclaim	Doubled haploid (DH) line	13254
Population 5	AAC Innova/AAC Proclaim	Doubled haploid (DH) line	13255
Population 5	AAC Innova/AAC Proclaim	Doubled haploid (DH) line	13256
Population 5	AAC Innova/AAC Proclaim	Doubled haploid (DH) line	13257
Population 5	AAC Innova/AAC Proclaim	Doubled haploid (DH) line	13258
Population 5	AAC Innova/AAC Proclaim	Doubled haploid (DH) line	13259
Population 5	AAC Innova/AAC Proclaim	Doubled haploid (DH) line	13260
Population 5	AAC Innova/AAC Proclaim	Doubled haploid (DH) line	13261
Population 5	AAC Innova/AAC Proclaim	Doubled haploid (DH) line	13262
Population 5	AAC Innova/AAC Proclaim	Doubled haploid (DH) line	13263
Population 5	AAC Innova/AAC Proclaim	Doubled haploid (DH) line	13264
Population 5	AAC Innova/AAC Proclaim	Doubled haploid (DH) line	13265
Population 5	AAC Innova/AAC Proclaim	Doubled haploid (DH) line	13266
Population 5	AAC Innova/AAC Proclaim	Doubled haploid (DH) line	13267
Population 5	AAC Innova/AAC Proclaim	Doubled haploid (DH) line	13268
Population 5	AAC Innova/AAC Proclaim	Doubled haploid (DH) line	13269
Population 5	AAC Innova/AAC Proclaim	Doubled haploid (DH) line	13270
Population 5	AAC Innova/AAC Proclaim	Doubled haploid (DH) line	13271
Population 5	AAC Innova/AAC Proclaim	Doubled haploid (DH) line	13272
Population 5	AAC Innova/AAC Proclaim	Doubled haploid (DH) line	13273
Population 5	AAC Innova/AAC Proclaim	Doubled haploid (DH) line	13274
Population 5	AAC Innova/AAC Proclaim	Doubled haploid (DH) line	13275
Population 5	AAC Innova/AAC Proclaim	Doubled haploid (DH) line	13276
Population 5	AAC Innova/AAC Proclaim	Doubled haploid (DH) line	13277
Population 5	AAC Innova/AAC Proclaim	Doubled haploid (DH) line	13278
Population 5	AAC Innova/AAC Proclaim	Doubled haploid (DH) line	13279
Population 5	AAC Innova/AAC Proclaim	Doubled haploid (DH) line	13280
Population 5	AAC Innova/AAC Proclaim	Doubled haploid (DH) line	13281
Population 5	AAC Innova/AAC Proclaim	Doubled haploid (DH) line	13282
Population 5	AAC Innova/AAC Proclaim	Doubled haploid (DH) line	13283
Population 5	AAC Innova/AAC Proclaim	Doubled haploid (DH) line	13284
Population 5	AAC Innova/AAC Proclaim	Doubled haploid (DH) line	13285
Population 5	AAC Innova/AAC Proclaim	Doubled haploid (DH) line	13286
Population 5	AAC Innova/AAC Proclaim	Doubled haploid (DH) line	13287
Population 5	AAC Innova/AAC Proclaim	Doubled haploid (DH) line	13288
Population 5	AAC Innova/AAC Proclaim	Doubled haploid (DH) line	13289
Population 5	AAC Innova/AAC Proclaim	Doubled haploid (DH) line	13290
Population 5	AAC Innova/AAC Proclaim	Doubled haploid (DH) line	13291
Population 5	AAC Innova/AAC Proclaim	Doubled haploid (DH) line	13292
Population 5	AAC Innova/AAC Proclaim	Doubled haploid (DH) line	13293
Population 5	AAC Innova/AAC Proclaim	Doubled haploid (DH) line	13294
Population 5	AAC Innova/AAC Proclaim	Doubled haploid (DH) line	13296
Population 5	AAC Innova/AAC Proclaim	Doubled haploid (DH) line	13297
Population 5	AAC Innova/AAC Proclaim	Doubled haploid (DH) line	13298
Population 5	AAC Innova/AAC Proclaim	Doubled haploid (DH) line	13301
Population 5	AAC Innova/AAC Proclaim	Doubled haploid (DH) line	13302
Population 5	AAC Innova/AAC Proclaim	Doubled haploid (DH) line	13303
Population 5	AAC Innova/AAC Proclaim	Doubled haploid (DH) line	13304
Population 5	AAC Innova/AAC Proclaim	Doubled haploid (DH) line	13305
Population 5	AAC Innova/AAC Proclaim	Doubled haploid (DH) line	13306
Population 5	AAC Innova/AAC Proclaim	Doubled haploid (DH) line	13307
Population 5	AAC Innova/AAC Proclaim	Doubled haploid (DH) line	13308
Population 5	AAC Innova/AAC Proclaim	Doubled haploid (DH) line	13309
Population 5	AAC Innova/AAC Proclaim	Doubled haploid (DH) line	13310
Population 5	AAC Innova/AAC Proclaim	Doubled haploid (DH) line	13311
Population 5	AAC Innova/AAC Proclaim	Doubled haploid (DH) line	13312
Population 5	AAC Innova/AAC Proclaim	Doubled haploid (DH) line	13313
Population 5	AAC Innova/AAC Proclaim	Doubled haploid (DH) line	13314
Population 5	AAC Innova/AAC Proclaim	Doubled haploid (DH) line	13315
Population 5	AAC Innova/AAC Proclaim	Doubled haploid (DH) line	13316
Population 5	AAC Innova/AAC Proclaim	Doubled haploid (DH) line	13317
Population 5	AAC Innova/AAC Proclaim	Doubled haploid (DH) line	13318
Population 5	AAC Innova/AAC Proclaim	Doubled haploid (DH) line	13319
Population 5	AAC Innova/AAC Proclaim	Doubled haploid (DH) line	13320
Population 5	AAC Innova/AAC Proclaim	Doubled haploid (DH) line	13321
Population 5	AAC Innova/AAC Proclaim	Doubled haploid (DH) line	13322
Population 5	AAC Innova/AAC Proclaim	Doubled haploid (DH) line	13323
Population 5	AAC Innova/AAC Proclaim	Doubled haploid (DH) line	13324
Population 5	AAC Innova/AAC Proclaim	Doubled haploid (DH) line	13325
Population 5	AAC Innova/AAC Proclaim	Doubled haploid (DH) line	13326
Population 5	AAC Innova/AAC Proclaim	Doubled haploid (DH) line	13327
Population 5	AAC Innova/AAC Proclaim	Doubled haploid (DH) line	13328
Population 5	AAC Innova/AAC Proclaim	Doubled haploid (DH) line	13329
Population 5	AAC Innova/AAC Proclaim	Doubled haploid (DH) line	13330
Population 5	AAC Innova/AAC Proclaim	Doubled haploid (DH) line	13331
Population 5	AAC Innova/AAC Proclaim	Doubled haploid (DH) line	13332
Population 5	AAC Innova/AAC Proclaim	Doubled haploid (DH) line	13437
Population 5	AAC Innova/AAC Proclaim	Doubled haploid (DH) line	13438
Population 6	AAC Cameron/P2711	Recombinant inbred line (RIL)	28418
Population 6	AAC Cameron/P2711	Recombinant inbred line (RIL)	28419
Population 6	AAC Cameron/P2711	Recombinant inbred line (RIL)	28420
Population 6	AAC Cameron/P2711	Recombinant inbred line (RIL)	28421
Population 6	AAC Cameron/P2711	Recombinant inbred line (RIL)	28422
Population 6	AAC Cameron/P2711	Recombinant inbred line (RIL)	28423
Population 6	AAC Cameron/P2711	Recombinant inbred line (RIL)	28424
Population 6	AAC Cameron/P2711	Recombinant inbred line (RIL)	28425
Population 6	AAC Cameron/P2711	Recombinant inbred line (RIL)	28426
Population 6	AAC Cameron/P2711	Recombinant inbred line (RIL)	28427
Population 6	AAC Cameron/P2711	Recombinant inbred line (RIL)	28428
Population 6	AAC Cameron/P2711	Recombinant inbred line (RIL)	28429
Population 6	AAC Cameron/P2711	Recombinant inbred line (RIL)	28430
Population 6	AAC Cameron/P2711	Recombinant inbred line (RIL)	28431
Population 6	AAC Cameron/P2711	Recombinant inbred line (RIL)	28432
Population 6	AAC Cameron/P2711	Recombinant inbred line (RIL)	28433
Population 6	AAC Cameron/P2711	Recombinant inbred line (RIL)	28434
Population 6	AAC Cameron/P2711	Recombinant inbred line (RIL)	28435
Population 6	AAC Cameron/P2711	Recombinant inbred line (RIL)	28436
Population 6	AAC Cameron/P2711	Recombinant inbred line (RIL)	28437
Population 6	AAC Cameron/P2711	Recombinant inbred line (RIL)	28438
Population 6	AAC Cameron/P2711	Recombinant inbred line (RIL)	28439
Population 6	AAC Cameron/P2711	Recombinant inbred line (RIL)	28440
Population 6	AAC Cameron/P2711	Recombinant inbred line (RIL)	28441
Population 6	AAC Cameron/P2711	Recombinant inbred line (RIL)	28442
Population 6	AAC Cameron/P2711	Recombinant inbred line (RIL)	28443
Population 6	AAC Cameron/P2711	Recombinant inbred line (RIL)	28444
Population 6	AAC Cameron/P2711	Recombinant inbred line (RIL)	28445
Population 6	AAC Cameron/P2711	Recombinant inbred line (RIL)	28446
Population 6	AAC Cameron/P2711	Recombinant inbred line (RIL)	28447
Population 6	AAC Cameron/P2711	Recombinant inbred line (RIL)	28448
Population 6	AAC Cameron/P2711	Recombinant inbred line (RIL)	28449
Population 6	AAC Cameron/P2711	Recombinant inbred line (RIL)	28450
Population 6	AAC Cameron/P2711	Recombinant inbred line (RIL)	28451
Population 6	AAC Cameron/P2711	Recombinant inbred line (RIL)	28452
Population 6	AAC Cameron/P2711	Recombinant inbred line (RIL)	28453
Population 6	AAC Cameron/P2711	Recombinant inbred line (RIL)	28454
Population 6	AAC Cameron/P2711	Recombinant inbred line (RIL)	28455
Population 6	AAC Cameron/P2711	Recombinant inbred line (RIL)	28456
Population 6	AAC Cameron/P2711	Recombinant inbred line (RIL)	28457
Population 6	AAC Cameron/P2711	Recombinant inbred line (RIL)	28458
Population 6	AAC Cameron/P2711	Recombinant inbred line (RIL)	28459
Population 6	AAC Cameron/P2711	Recombinant inbred line (RIL)	28460
Population 6	AAC Cameron/P2711	Recombinant inbred line (RIL)	28461
Population 6	AAC Cameron/P2711	Recombinant inbred line (RIL)	28462
Population 6	AAC Cameron/P2711	Recombinant inbred line (RIL)	28463
Population 6	AAC Cameron/P2711	Recombinant inbred line (RIL)	28464
Population 6	AAC Cameron/P2711	Recombinant inbred line (RIL)	28465
Population 6	AAC Cameron/P2711	Recombinant inbred line (RIL)	28466
Population 6	AAC Cameron/P2711	Recombinant inbred line (RIL)	28467
Population 6	AAC Cameron/P2711	Recombinant inbred line (RIL)	28468
Population 6	AAC Cameron/P2711	Recombinant inbred line (RIL)	28469
Population 6	AAC Cameron/P2711	Recombinant inbred line (RIL)	28470
Population 6	AAC Cameron/P2711	Recombinant inbred line (RIL)	28471
Population 6	AAC Cameron/P2711	Recombinant inbred line (RIL)	28472
Population 6	AAC Cameron/P2711	Recombinant inbred line (RIL)	28473
Population 6	AAC Cameron/P2711	Recombinant inbred line (RIL)	28483
Population 6	AAC Cameron/P2711	Recombinant inbred line (RIL)	28484
Population 6	AAC Cameron/P2711	Recombinant inbred line (RIL)	28485
Population 6	AAC Cameron/P2711	Recombinant inbred line (RIL)	28486
Population 6	AAC Cameron/P2711	Recombinant inbred line (RIL)	28487
Population 6	AAC Cameron/P2711	Recombinant inbred line (RIL)	28488
Population 6	AAC Cameron/P2711	Recombinant inbred line (RIL)	28489
Population 6	AAC Cameron/P2711	Recombinant inbred line (RIL)	28490
Population 6	AAC Cameron/P2711	Recombinant inbred line (RIL)	28491
Population 6	AAC Cameron/P2711	Recombinant inbred line (RIL)	28492
Population 6	AAC Cameron/P2711	Recombinant inbred line (RIL)	28493
Population 6	AAC Cameron/P2711	Recombinant inbred line (RIL)	28499
Population 6	AAC Cameron/P2711	Recombinant inbred line (RIL)	28500
Population 6	AAC Cameron/P2711	Recombinant inbred line (RIL)	28501
Population 6	AAC Cameron/P2711	Recombinant inbred line (RIL)	28502
Population 6	AAC Cameron/P2711	Recombinant inbred line (RIL)	28503
Population 6	AAC Cameron/P2711	Recombinant inbred line (RIL)	28504
Population 6	AAC Cameron/P2711	Recombinant inbred line (RIL)	28505
Population 6	AAC Cameron/P2711	Recombinant inbred line (RIL)	28506
Population 6	AAC Cameron/P2711	Recombinant inbred line (RIL)	28507
Population 6	AAC Cameron/P2711	Recombinant inbred line (RIL)	28508
Population 6	AAC Cameron/P2711	Recombinant inbred line (RIL)	28528
Population 6	AAC Cameron/P2711	Recombinant inbred line (RIL)	28529
Population 6	AAC Cameron/P2711	Recombinant inbred line (RIL)	28530
Population 6	AAC Cameron/P2711	Recombinant inbred line (RIL)	28531
Population 6	AAC Cameron/P2711	Recombinant inbred line (RIL)	28532
Population 6	AAC Cameron/P2711	Recombinant inbred line (RIL)	28533
Population 6	AAC Cameron/P2711	Recombinant inbred line (RIL)	28534
Population 6	AAC Cameron/P2711	Recombinant inbred line (RIL)	28535
Population 6	AAC Cameron/P2711	Recombinant inbred line (RIL)	28536
Population 6	AAC Cameron/P2711	Recombinant inbred line (RIL)	28537
Population 6	AAC Cameron/P2711	Recombinant inbred line (RIL)	28538
Population 6	AAC Cameron/P2711	Recombinant inbred line (RIL)	28539
Population 6	AAC Cameron/P2711	Recombinant inbred line (RIL)	28540
Population 6	AAC Cameron/P2711	Recombinant inbred line (RIL)	28541
Population 6	AAC Cameron/P2711	Recombinant inbred line (RIL)	28542
Population 6	AAC Cameron/P2711	Recombinant inbred line (RIL)	28543
Population 6	AAC Cameron/P2711	Recombinant inbred line (RIL)	28544
Population 6	AAC Cameron/P2711	Recombinant inbred line (RIL)	28545
Population 6	AAC Cameron/P2711	Recombinant inbred line (RIL)	28546
Population 6	AAC Cameron/P2711	Recombinant inbred line (RIL)	28547
Population 6	AAC Cameron/P2711	Recombinant inbred line (RIL)	28548
Population 6	AAC Cameron/P2711	Recombinant inbred line (RIL)	28549
Population 6	AAC Cameron/P2711	Recombinant inbred line (RIL)	28550
Population 6	AAC Cameron/P2711	Recombinant inbred line (RIL)	28552
Population 6	AAC Cameron/P2711	Recombinant inbred line (RIL)	28553
Population 6	AAC Cameron/P2711	Recombinant inbred line (RIL)	28554
Population 6	AAC Cameron/P2711	Recombinant inbred line (RIL)	28555
Population 6	AAC Cameron/P2711	Recombinant inbred line (RIL)	28556
Population 6	AAC Cameron/P2711	Recombinant inbred line (RIL)	28557
Population 6	AAC Cameron/P2711	Recombinant inbred line (RIL)	28558
Population 6	AAC Cameron/P2711	Recombinant inbred line (RIL)	28559
Population 6	AAC Cameron/P2711	Recombinant inbred line (RIL)	28560
Population 6	AAC Cameron/P2711	Recombinant inbred line (RIL)	28561
Population 6	AAC Cameron/P2711	Recombinant inbred line (RIL)	28562
Population 6	AAC Cameron/P2711	Recombinant inbred line (RIL)	28563
Population 6	AAC Cameron/P2711	Recombinant inbred line (RIL)	28564
Population 6	AAC Cameron/P2711	Recombinant inbred line (RIL)	28565
Population 6	AAC Cameron/P2711	Recombinant inbred line (RIL)	28566
Population 6	AAC Cameron/P2711	Recombinant inbred line (RIL)	28567
Population 6	AAC Cameron/P2711	Recombinant inbred line (RIL)	28569
Population 6	AAC Cameron/P2711	Recombinant inbred line (RIL)	28570
Population 6	AAC Cameron/P2711	Recombinant inbred line (RIL)	28571
Population 6	AAC Cameron/P2711	Recombinant inbred line (RIL)	28572
Population 6	AAC Cameron/P2711	Recombinant inbred line (RIL)	28573
Population 6	AAC Cameron/P2711	Recombinant inbred line (RIL)	28574
Population 6	AAC Cameron/P2711	Recombinant inbred line (RIL)	28575
Population 6	AAC Cameron/P2711	Recombinant inbred line (RIL)	28576
Population 6	AAC Cameron/P2711	Recombinant inbred line (RIL)	28577
Population 6	AAC Cameron/P2711	Recombinant inbred line (RIL)	28578
Population 6	AAC Cameron/P2711	Recombinant inbred line (RIL)	28579
Population 6	AAC Cameron/P2711	Recombinant inbred line (RIL)	28580
Population 6	AAC Cameron/P2711	Recombinant inbred line (RIL)	28581
Population 6	AAC Cameron/P2711	Recombinant inbred line (RIL)	28582
Population 6	AAC Cameron/P2711	Recombinant inbred line (RIL)	28583
Population 6	AAC Cameron/P2711	Recombinant inbred line (RIL)	28584
Population 6	AAC Cameron/P2711	Recombinant inbred line (RIL)	28586
Population 6	AAC Cameron/P2711	Recombinant inbred line (RIL)	28592
Population 6	AAC Cameron/P2711	Recombinant inbred line (RIL)	28593
Population 6	AAC Cameron/P2711	Recombinant inbred line (RIL)	28594
Population 6	AAC Cameron/P2711	Recombinant inbred line (RIL)	28595
Population 6	AAC Cameron/P2711	Recombinant inbred line (RIL)	28596
Population 6	AAC Cameron/P2711	Recombinant inbred line (RIL)	28597
Population 6	AAC Cameron/P2711	Recombinant inbred line (RIL)	28598
Population 6	AAC Cameron/P2711	Recombinant inbred line (RIL)	28599
Population 6	AAC Cameron/P2711	Recombinant inbred line (RIL)	28600
Population 6	AAC Cameron/P2711	Recombinant inbred line (RIL)	28601
Population 6	AAC Cameron/P2711	Recombinant inbred line (RIL)	28602
Population 6	AAC Cameron/P2711	Recombinant inbred line (RIL)	28603
Population 6	AAC Cameron/P2711	Recombinant inbred line (RIL)	28604
Population 6	AAC Cameron/P2711	Recombinant inbred line (RIL)	28605
Population 6	AAC Cameron/P2711	Recombinant inbred line (RIL)	28606
Population 6	AAC Cameron/P2711	Recombinant inbred line (RIL)	28607
Population 6	AAC Cameron/P2711	Recombinant inbred line (RIL)	28608
Population 6	AAC Cameron/P2711	Recombinant inbred line (RIL)	28609
Population 6	AAC Cameron/P2711	Recombinant inbred line (RIL)	28610
Population 6	AAC Cameron/P2711	Recombinant inbred line (RIL)	28611
Population 6	AAC Cameron/P2711	Recombinant inbred line (RIL)	28612
Population 6	AAC Cameron/P2711	Recombinant inbred line (RIL)	28613
Population 6	AAC Cameron/P2711	Recombinant inbred line (RIL)	28614
Population 6	AAC Cameron/P2711	Recombinant inbred line (RIL)	28615
Population 6	AAC Cameron/P2711	Recombinant inbred line (RIL)	28616
Population 6	AAC Cameron/P2711	Recombinant inbred line (RIL)	28617
Population 6	AAC Cameron/P2711	Recombinant inbred line (RIL)	28618
Population 6	AAC Cameron/P2711	Recombinant inbred line (RIL)	28619
Population 6	AAC Cameron/P2711	Recombinant inbred line (RIL)	28620
Population 6	AAC Cameron/P2711	Recombinant inbred line (RIL)	28621
Population 6	AAC Cameron/P2711	Recombinant inbred line (RIL)	28623
Population 6	AAC Cameron/P2711	Recombinant inbred line (RIL)	28625
Population 6	AAC Cameron/P2711	Recombinant inbred line (RIL)	28626
Population 6	AAC Cameron/P2711	Recombinant inbred line (RIL)	28627
Population 6	AAC Cameron/P2711	Recombinant inbred line (RIL)	28628
Population 6	AAC Cameron/P2711	Recombinant inbred line (RIL)	28629
Population 6	AAC Cameron/P2711	Recombinant inbred line (RIL)	28630
Population 6	AAC Cameron/P2711	Recombinant inbred line (RIL)	28631
Population 6	AAC Cameron/P2711	Recombinant inbred line (RIL)	28632
Population 6	AAC Cameron/P2711	Recombinant inbred line (RIL)	28633
Population 6	AAC Cameron/P2711	Recombinant inbred line (RIL)	28634
Population 6	AAC Cameron/P2711	Recombinant inbred line (RIL)	28635
Population 6	AAC Cameron/P2711	Recombinant inbred line (RIL)	28636
Population 6	AAC Cameron/P2711	Recombinant inbred line (RIL)	28638
Population 6	AAC Cameron/P2711	Recombinant inbred line (RIL)	28640
Population 6	AAC Cameron/P2711	Recombinant inbred line (RIL)	28641
Population 6	AAC Cameron/P2711	Recombinant inbred line (RIL)	28642
Population 6	AAC Cameron/P2711	Recombinant inbred line (RIL)	28643
Population 6	AAC Cameron/P2711	Recombinant inbred line (RIL)	28644
Population 6	AAC Cameron/P2711	Recombinant inbred line (RIL)	28645
Population 6	AAC Cameron/P2711	Recombinant inbred line (RIL)	28646
Population 6	AAC Cameron/P2711	Recombinant inbred line (RIL)	28647
Population 6	AAC Cameron/P2711	Recombinant inbred line (RIL)	28648
Population 6	AAC Cameron/P2711	Recombinant inbred line (RIL)	28649
Population 6	AAC Cameron/P2711	Recombinant inbred line (RIL)	28650
Population 6	AAC Cameron/P2711	Recombinant inbred line (RIL)	28651
Population 6	AAC Cameron/P2711	Recombinant inbred line (RIL)	28653

## Sheet: Data summary
C) Summary of phenotype and genotype data of the 6 populations.
Population code	Type of population	Population size	Genotyping platform	Final number of polymorphic markers used for statistical analyses	Phenotyping sites and years for reaction to diseases
Population 1	Association mapping panel	196	Wheat 90K iSelect SNP array and some functional SNPs	23795	Evaluated in two replications at eight environments as follows: Creston in 2018 and 2020; at the Lethbridge Research and Development Centre in 2016, 2017, 2018, and 2019; at the University of Alberta South Campus in Edmonton both in 2016 and 2018.
Population 2	Recombinant inbred lines derived from Peace/Carberry	208	DArTseq	7240	Evaluated in two replication at eight environments: at the Creston in 2016; at the University of Alberta South Campus Research Station in Edmonton in 2016, 2018, and 2019; at the Lethbridge Research and Development Centre in 2016, 2017, 2018, and 2019.
Population 3	Recombinant inbred lines derived from Attila/CDC Go	167	Wheat 90K iSelect SNP array	5668	Evaluated in two replication at three environments at the Lethbridge Research and Development Centre in 2013; at Creston in 2014, and at the Ellerslie research station in Edmonton in 2015.
Population 4	Recombinant inbred lines derived from Peace/CDC Stanley	153	Wheat 90K iSelect SNP array	1058	Evaluated in two replications at Creston in 2016, at the University of Alberta South Campus Research Station in Edmonton in 2016, and at Lethbridge Research and Development Centre in 2017.
Population 5	Doubled haploid lines derived from AAC Inova/AAC Proclaim	190	Wheat 90K iSelect SNP array	8066	Evaluated at five environments with two replications both at Creston and Lethbridge Research and Development Centre in 2016 and 2020, and without replication at Lethbridge Lethbridge Research and Development Centre in 2017.
Population 6	Recombinant inbred lines derived from AAC Cameron /P2711	190	Wheat 90K iSelect SNP array	10666	Evaluated at five environments with two replications both at Creston and Lethbridge Research and Development Centre in 2020, and without replication at Lethbridge Research and Development Centre in 2018, and at Crescent both in 2018 and 2019.
