# Supplementary material for: Genomic Prediction Accuracy of Stripe Rust in Six Spring Wheat Populations by Modeling Genotype by Environment Interaction
Source: Plants (Basel). 2022 Jun 30;11(13):1736. doi: 10.3390/plants11131736 (PMC9269065; doi:10.3390/plants11131736)
Supplement: Supplementary file 1 [file plants-11-01736-s001.zip › Table S2 Markers.xlsx]

## Sheet: Table S2A
Table S2 Summary of the number and chromosomal distribution of the polymorphic markers used in the present study.
a) chromosomal location and physical positions of individual markers based on the International Wheat Genome Sequencing Consortium (IWGSC) RefSeq v2.0.
Population code	Population	Marker	Chrombased on IWGSC RefSeq 2.0 (bp)	Position based on IWGSC RefSeq 2.0 (bp)
Population 1	Association mapping panel	BS00003729_51	Unmapped
Population 1	Association mapping panel	BS00009608_51	Unmapped
Population 1	Association mapping panel	BS00011899_51	Unmapped
Population 1	Association mapping panel	BS00018250_51	Unmapped
Population 1	Association mapping panel	BS00021994_51	Unmapped
Population 1	Association mapping panel	BS00022818_51	Unmapped
Population 1	Association mapping panel	BS00026408_51	Unmapped
Population 1	Association mapping panel	BS00037198_51	Unmapped
Population 1	Association mapping panel	BS00039197_51	Unmapped
Population 1	Association mapping panel	BS00052593_51	Unmapped
Population 1	Association mapping panel	BS00063943_51	Unmapped
Population 1	Association mapping panel	BS00064028_51	Unmapped
Population 1	Association mapping panel	BS00064761_51	Unmapped
Population 1	Association mapping panel	BS00065167_51	Unmapped
Population 1	Association mapping panel	BS00070456_51	Unmapped
Population 1	Association mapping panel	BS00074341_51	Unmapped
Population 1	Association mapping panel	BS00076139_51	Unmapped
Population 1	Association mapping panel	BS00076882_51	Unmapped
Population 1	Association mapping panel	BS00077462_51	Unmapped
Population 1	Association mapping panel	BS00079127_51	Unmapped
Population 1	Association mapping panel	BS00083078_51	Unmapped
Population 1	Association mapping panel	BS00083727_51	Unmapped
Population 1	Association mapping panel	BS00093990_51	Unmapped
Population 1	Association mapping panel	BS00099581_51	Unmapped
Population 1	Association mapping panel	BS00100287_51	Unmapped
Population 1	Association mapping panel	BS00106233_51	Unmapped
Population 1	Association mapping panel	BS00107889_51	Unmapped
Population 1	Association mapping panel	BS00111363_51	Unmapped
Population 1	Association mapping panel	BobWhite_c10832_972	Unmapped
Population 1	Association mapping panel	BobWhite_c13514_340	Unmapped
Population 1	Association mapping panel	BobWhite_c13839_111	Unmapped
Population 1	Association mapping panel	BobWhite_c2027_350	Unmapped
Population 1	Association mapping panel	BobWhite_c24210_267	Unmapped
Population 1	Association mapping panel	BobWhite_c27474_154	Unmapped
Population 1	Association mapping panel	BobWhite_c35100_183	Unmapped
Population 1	Association mapping panel	CAP11_c3113_79	Unmapped
Population 1	Association mapping panel	CAP11_rep_c4201_126	Unmapped
Population 1	Association mapping panel	CAP11_rep_c8279_82	Unmapped
Population 1	Association mapping panel	CAP12_c6289_70	Unmapped
Population 1	Association mapping panel	D_contig08745_575	Unmapped
Population 1	Association mapping panel	D_contig31607_122	Unmapped
Population 1	Association mapping panel	D_contig52032_182	Unmapped
Population 1	Association mapping panel	Ex_c101560_2288	Unmapped
Population 1	Association mapping panel	Ex_c24031_284	Unmapped
Population 1	Association mapping panel	Excalibur_c11301_305	Unmapped
Population 1	Association mapping panel	Excalibur_c12969_121	Unmapped
Population 1	Association mapping panel	Excalibur_c1625_1215	Unmapped
Population 1	Association mapping panel	Excalibur_c22576_108	Unmapped
Population 1	Association mapping panel	Excalibur_c24663_1042	Unmapped
Population 1	Association mapping panel	Excalibur_c25043_1221	Unmapped
Population 1	Association mapping panel	Excalibur_c28325_140	Unmapped
Population 1	Association mapping panel	Excalibur_c28907_471	Unmapped
Population 1	Association mapping panel	Excalibur_c29127_552	Unmapped
Population 1	Association mapping panel	Excalibur_c2933_1350	Unmapped
Population 1	Association mapping panel	Excalibur_c34620_72	Unmapped
Population 1	Association mapping panel	Excalibur_c37393_75	Unmapped
Population 1	Association mapping panel	Excalibur_c42110_66	Unmapped
Population 1	Association mapping panel	Excalibur_c49745_338	Unmapped
Population 1	Association mapping panel	Excalibur_c57807_342	Unmapped
Population 1	Association mapping panel	Excalibur_c6198_390	Unmapped
Population 1	Association mapping panel	Excalibur_c77321_69	Unmapped
Population 1	Association mapping panel	Excalibur_c82020_213	Unmapped
Population 1	Association mapping panel	Excalibur_rep_c112815_182	Unmapped
Population 1	Association mapping panel	Excalibur_rep_c66622_1066	Unmapped
Population 1	Association mapping panel	Excalibur_rep_c68194_2117	Unmapped
Population 1	Association mapping panel	GENE-0686_186	Unmapped
Population 1	Association mapping panel	GENE-1012_303	Unmapped
Population 1	Association mapping panel	GENE-1018_278	Unmapped
Population 1	Association mapping panel	GENE-2267_428	Unmapped
Population 1	Association mapping panel	GENE-2471_259	Unmapped
Population 1	Association mapping panel	GENE-3593_37	Unmapped
Population 1	Association mapping panel	GENE-3776_706	Unmapped
Population 1	Association mapping panel	GENE-4595_327	Unmapped
Population 1	Association mapping panel	GENE-4662_139	Unmapped
Population 1	Association mapping panel	IAAV1125	Unmapped
Population 1	Association mapping panel	IAAV1291	Unmapped
Population 1	Association mapping panel	IAAV1328	Unmapped
Population 1	Association mapping panel	IAAV1369	Unmapped
Population 1	Association mapping panel	IAAV1375	Unmapped
Population 1	Association mapping panel	IAAV1495	Unmapped
Population 1	Association mapping panel	IAAV178	Unmapped
Population 1	Association mapping panel	IAAV1798	Unmapped
Population 1	Association mapping panel	IAAV2383	Unmapped
Population 1	Association mapping panel	IAAV2440	Unmapped
Population 1	Association mapping panel	IAAV2612	Unmapped
Population 1	Association mapping panel	IAAV2619	Unmapped
Population 1	Association mapping panel	IAAV262	Unmapped
Population 1	Association mapping panel	IAAV2776	Unmapped
Population 1	Association mapping panel	IAAV2823	Unmapped
Population 1	Association mapping panel	IAAV2888	Unmapped
Population 1	Association mapping panel	IAAV3038	Unmapped
Population 1	Association mapping panel	IAAV3049	Unmapped
Population 1	Association mapping panel	IAAV3067	Unmapped
Population 1	Association mapping panel	IAAV3156	Unmapped
Population 1	Association mapping panel	IAAV3255	Unmapped
Population 1	Association mapping panel	IAAV3405	Unmapped
Population 1	Association mapping panel	IAAV3609	Unmapped
Population 1	Association mapping panel	IAAV3916	Unmapped
Population 1	Association mapping panel	IAAV3984	Unmapped
Population 1	Association mapping panel	IAAV40	Unmapped
Population 1	Association mapping panel	IAAV4105	Unmapped
Population 1	Association mapping panel	IAAV4126	Unmapped
Population 1	Association mapping panel	IAAV4430	Unmapped
Population 1	Association mapping panel	IAAV5743	Unmapped
Population 1	Association mapping panel	IAAV5939	Unmapped
Population 1	Association mapping panel	IAAV5969	Unmapped
Population 1	Association mapping panel	IAAV6319	Unmapped
Population 1	Association mapping panel	IAAV661	Unmapped
Population 1	Association mapping panel	IAAV7129	Unmapped
Population 1	Association mapping panel	IAAV7131	Unmapped
Population 1	Association mapping panel	IAAV733	Unmapped
Population 1	Association mapping panel	IAAV7418	Unmapped
Population 1	Association mapping panel	IAAV7491	Unmapped
Population 1	Association mapping panel	IAAV773	Unmapped
Population 1	Association mapping panel	IAAV8147	Unmapped
Population 1	Association mapping panel	IAAV8162	Unmapped
Population 1	Association mapping panel	IAAV8378	Unmapped
Population 1	Association mapping panel	IAAV8407	Unmapped
Population 1	Association mapping panel	IAAV969	Unmapped
Population 1	Association mapping panel	IAAV974	Unmapped
Population 1	Association mapping panel	IACX10982	Unmapped
Population 1	Association mapping panel	IACX11047	Unmapped
Population 1	Association mapping panel	IACX11290	Unmapped
Population 1	Association mapping panel	IACX3775	Unmapped
Population 1	Association mapping panel	IACX422	Unmapped
Population 1	Association mapping panel	IACX5753	Unmapped
Population 1	Association mapping panel	IACX5767	Unmapped
Population 1	Association mapping panel	IACX6006	Unmapped
Population 1	Association mapping panel	IACX6036	Unmapped
Population 1	Association mapping panel	IACX6766	Unmapped
Population 1	Association mapping panel	IACX8386	Unmapped
Population 1	Association mapping panel	IACX8828	Unmapped
Population 1	Association mapping panel	IACX9023	Unmapped
Population 1	Association mapping panel	Jagger_c543_573	Unmapped
Population 1	Association mapping panel	Jagger_c7882_154	Unmapped
Population 1	Association mapping panel	Kukri_c14765_493	Unmapped
Population 1	Association mapping panel	Kukri_c17832_1029	Unmapped
Population 1	Association mapping panel	Kukri_c19909_434	Unmapped
Population 1	Association mapping panel	Kukri_c24615_823	Unmapped
Population 1	Association mapping panel	Kukri_c2561_179	Unmapped
Population 1	Association mapping panel	Kukri_c29415_782	Unmapped
Population 1	Association mapping panel	Kukri_c31481_1478	Unmapped
Population 1	Association mapping panel	Kukri_c35925_295	Unmapped
Population 1	Association mapping panel	Kukri_c38982_165	Unmapped
Population 1	Association mapping panel	Kukri_c53638_983	Unmapped
Population 1	Association mapping panel	Kukri_c57014_168	Unmapped
Population 1	Association mapping panel	Kukri_c60913_155	Unmapped
Population 1	Association mapping panel	Kukri_c6274_1283	Unmapped
Population 1	Association mapping panel	Kukri_c64668_438	Unmapped
Population 1	Association mapping panel	Kukri_c7132_387	Unmapped
Population 1	Association mapping panel	Kukri_c9274_1593	Unmapped
Population 1	Association mapping panel	Kukri_c9883_407	Unmapped
Population 1	Association mapping panel	Kukri_rep_c107703_432	Unmapped
Population 1	Association mapping panel	RAC875_c104483_216	Unmapped
Population 1	Association mapping panel	RAC875_c15852_738	Unmapped
Population 1	Association mapping panel	RAC875_c16993_839	Unmapped
Population 1	Association mapping panel	RAC875_c17367_549	Unmapped
Population 1	Association mapping panel	RAC875_c1790_777	Unmapped
Population 1	Association mapping panel	RAC875_c2176_3046	Unmapped
Population 1	Association mapping panel	RAC875_c22997_534	Unmapped
Population 1	Association mapping panel	RAC875_c24504_157	Unmapped
Population 1	Association mapping panel	RAC875_c27373_793	Unmapped
Population 1	Association mapping panel	RAC875_c28629_101	Unmapped
Population 1	Association mapping panel	RAC875_c42197_469	Unmapped
Population 1	Association mapping panel	RAC875_c43135_56	Unmapped
Population 1	Association mapping panel	RAC875_c43579_80	Unmapped
Population 1	Association mapping panel	RAC875_c45166_1174	Unmapped
Population 1	Association mapping panel	RAC875_c45964_296	Unmapped
Population 1	Association mapping panel	RAC875_c4954_331	Unmapped
Population 1	Association mapping panel	RAC875_c51349_187	Unmapped
Population 1	Association mapping panel	RAC875_c53568_391	Unmapped
Population 1	Association mapping panel	RAC875_c56066_200	Unmapped
Population 1	Association mapping panel	RAC875_c61512_173	Unmapped
Population 1	Association mapping panel	RAC875_c68501_380	Unmapped
Population 1	Association mapping panel	RAC875_c70_598	Unmapped
Population 1	Association mapping panel	RAC875_c7585_1097	Unmapped
Population 1	Association mapping panel	RAC875_c93814_292	Unmapped
Population 1	Association mapping panel	RAC875_rep_c100394_536	Unmapped
Population 1	Association mapping panel	RAC875_rep_c110061_198	Unmapped
Population 1	Association mapping panel	RAC875_rep_c69762_300	Unmapped
Population 1	Association mapping panel	RAC875_rep_c71306_97	Unmapped
Population 1	Association mapping panel	RAC875_rep_c72596_381	Unmapped
Population 1	Association mapping panel	RAC875_rep_c78930_1074	Unmapped
Population 1	Association mapping panel	RAC875_rep_c85788_180	Unmapped
Population 1	Association mapping panel	RAC875_rep_c91954_130	Unmapped
Population 1	Association mapping panel	RFL_Contig2163_1769	Unmapped
Population 1	Association mapping panel	RFL_Contig30_347	Unmapped
Population 1	Association mapping panel	RFL_Contig4559_486	Unmapped
Population 1	Association mapping panel	RFL_Contig785_1700	Unmapped
Population 1	Association mapping panel	Ra_c11553_1115	Unmapped
Population 1	Association mapping panel	Ra_c27465_564	Unmapped
Population 1	Association mapping panel	Ra_c44944_1011	Unmapped
Population 1	Association mapping panel	TA002019-0994	Unmapped
Population 1	Association mapping panel	TA002223-0420	Unmapped
Population 1	Association mapping panel	TA003097-0491	Unmapped
Population 1	Association mapping panel	TA003808-0996	Unmapped
Population 1	Association mapping panel	TA004133-0887	Unmapped
Population 1	Association mapping panel	TA005561-0543	Unmapped
Population 1	Association mapping panel	TA005601-0686	Unmapped
Population 1	Association mapping panel	Tdurum_contig11275_461	Unmapped
Population 1	Association mapping panel	Tdurum_contig12177_436	Unmapped
Population 1	Association mapping panel	Tdurum_contig12959_425	Unmapped
Population 1	Association mapping panel	Tdurum_contig13022_853	Unmapped
Population 1	Association mapping panel	Tdurum_contig14404_319	Unmapped
Population 1	Association mapping panel	Tdurum_contig14562_607	Unmapped
Population 1	Association mapping panel	Tdurum_contig16059_497	Unmapped
Population 1	Association mapping panel	Tdurum_contig17050_903	Unmapped
Population 1	Association mapping panel	Tdurum_contig25642_92	Unmapped
Population 1	Association mapping panel	Tdurum_contig28498_73	Unmapped
Population 1	Association mapping panel	Tdurum_contig28528_117	Unmapped
Population 1	Association mapping panel	Tdurum_contig30956_537	Unmapped
Population 1	Association mapping panel	Tdurum_contig31845_322	Unmapped
Population 1	Association mapping panel	Tdurum_contig41999_2908	Unmapped
Population 1	Association mapping panel	Tdurum_contig42301_1807	Unmapped
Population 1	Association mapping panel	Tdurum_contig42937_1564	Unmapped
Population 1	Association mapping panel	Tdurum_contig54548_2035	Unmapped
Population 1	Association mapping panel	Tdurum_contig63196_123	Unmapped
Population 1	Association mapping panel	Tdurum_contig64910_298	Unmapped
Population 1	Association mapping panel	Tdurum_contig82510_574	Unmapped
Population 1	Association mapping panel	tplb0021a17_853	Unmapped
Population 1	Association mapping panel	tplb0024a09_2369	Unmapped
Population 1	Association mapping panel	tplb0040p24_838	Unmapped
Population 1	Association mapping panel	wsnp_BG605368A_Ta_2_4	Unmapped
Population 1	Association mapping panel	wsnp_CAP11_c802_502739	Unmapped
Population 1	Association mapping panel	wsnp_Ex_c13783_21613564	Unmapped
Population 1	Association mapping panel	wsnp_Ex_c14156_22088799	Unmapped
Population 1	Association mapping panel	wsnp_Ex_c18800_27681277	Unmapped
Population 1	Association mapping panel	wsnp_Ex_c3834_6971680	Unmapped
Population 1	Association mapping panel	wsnp_Ex_c4213_7609824	Unmapped
Population 1	Association mapping panel	wsnp_Ex_c49829_54319220	Unmapped
Population 1	Association mapping panel	wsnp_Ex_c9656_15963185	Unmapped
Population 1	Association mapping panel	wsnp_Ex_rep_c66282_64438053	Unmapped
Population 1	Association mapping panel	wsnp_Ex_rep_c66381_64576423	Unmapped
Population 1	Association mapping panel	wsnp_Ex_rep_c67542_66164609	Unmapped
Population 1	Association mapping panel	wsnp_JD_c16948_15934352	Unmapped
Population 1	Association mapping panel	wsnp_Ku_c4427_8029592	Unmapped
Population 1	Association mapping panel	wsnp_Ku_rep_c71755_71490557	Unmapped
Population 1	Association mapping panel	wsnp_Ra_c38406_46321726	Unmapped
Population 1	Association mapping panel	RAC875_rep_c111781_146	Unmapped
Population 1	Association mapping panel	RAC875_rep_c111781_179	Unmapped
Population 1	Association mapping panel	CAP7_c1467_220	Unmapped
Population 1	Association mapping panel	RAC875_c95512_88	Unmapped
Population 1	Association mapping panel	IAAV1368	Unmapped
Population 1	Association mapping panel	Excalibur_c754_395	Unmapped
Population 1	Association mapping panel	BS00086125_51	Unmapped
Population 1	Association mapping panel	IAAV8991	Unmapped
Population 1	Association mapping panel	BobWhite_c20335_236	Unmapped
Population 1	Association mapping panel	RAC875_c48703_189	Unmapped
Population 1	Association mapping panel	wsnp_Ku_c16962_25946770	Unmapped
Population 1	Association mapping panel	wsnp_Ex_c2502_4675968	Unmapped
Population 1	Association mapping panel	GENE-1606_307	Unmapped
Population 1	Association mapping panel	wsnp_Ex_c16919_25506076	Unmapped
Population 1	Association mapping panel	RAC875_rep_c106636_232	Unmapped
Population 1	Association mapping panel	BS00077909_51	Unmapped
Population 1	Association mapping panel	BobWhite_rep_c66215_299	Unmapped
Population 1	Association mapping panel	Kukri_c17893_304	Unmapped
Population 1	Association mapping panel	BobWhite_rep_c50331_372	Unmapped
Population 1	Association mapping panel	BobWhite_rep_c50331_350	Unmapped
Population 1	Association mapping panel	wsnp_Ex_rep_c66331_64502558	Unmapped
Population 1	Association mapping panel	RAC875_rep_c112565_111	Unmapped
Population 1	Association mapping panel	Excalibur_rep_c66331_1967	Unmapped
Population 1	Association mapping panel	BS00083706_51	Unmapped
Population 1	Association mapping panel	BS00058654_51	Unmapped
Population 1	Association mapping panel	wsnp_Ex_c40595_47620787	Unmapped
Population 1	Association mapping panel	Excalibur_c21265_461	Unmapped
Population 1	Association mapping panel	RFL_Contig1801_1473	Unmapped
Population 1	Association mapping panel	Excalibur_c11849_815	Unmapped
Population 1	Association mapping panel	BobWhite_c35093_176	Unmapped
Population 1	Association mapping panel	RFL_Contig3626_491	Unmapped
Population 1	Association mapping panel	RAC875_c13670_62	Unmapped
Population 1	Association mapping panel	GENE-1743_351	Unmapped
Population 1	Association mapping panel	GENE-1743_853	Unmapped
Population 1	Association mapping panel	Excalibur_c6782_253	Unmapped
Population 1	Association mapping panel	BobWhite_c1837_99	Unmapped
Population 1	Association mapping panel	RAC875_c7978_81	Unmapped
Population 1	Association mapping panel	BS00022932_51	Unmapped
Population 1	Association mapping panel	Tdurum_contig10300_797	Unmapped
Population 1	Association mapping panel	RFL_Contig5365_79	Unmapped
Population 1	Association mapping panel	wsnp_Ex_c9301_15450818	Unmapped
Population 1	Association mapping panel	Ra_c68425_1406	Unmapped
Population 1	Association mapping panel	Ra_c68425_1419	Unmapped
Population 1	Association mapping panel	IACX7443	Unmapped
Population 1	Association mapping panel	Kukri_c25244_199	Unmapped
Population 1	Association mapping panel	wsnp_Ex_c2017_3787478	Unmapped
Population 1	Association mapping panel	wsnp_Ku_c7873_13486065	Unmapped
Population 1	Association mapping panel	Excalibur_c1402_210	Unmapped
Population 1	Association mapping panel	BS00022449_51	Unmapped
Population 1	Association mapping panel	D_contig11494_202	Unmapped
Population 1	Association mapping panel	BS00067140_51	Unmapped
Population 1	Association mapping panel	Kukri_rep_c113626_110	Unmapped
Population 1	Association mapping panel	RAC875_c18282_1390	Unmapped
Population 1	Association mapping panel	IAAV5175	Unmapped
Population 1	Association mapping panel	wsnp_Ex_c540_1074123	Unmapped
Population 1	Association mapping panel	BS00012414_51	Unmapped
Population 1	Association mapping panel	Excalibur_rep_c115261_135	Unmapped
Population 1	Association mapping panel	BobWhite_c32574_139	Unmapped
Population 1	Association mapping panel	BS00095248_51	Unmapped
Population 1	Association mapping panel	wsnp_Ex_c7316_12552186	Unmapped
Population 1	Association mapping panel	GENE-4346_87	Unmapped
Population 1	Association mapping panel	Excalibur_c9190_201	Unmapped
Population 1	Association mapping panel	wsnp_Ex_c6075_10637792	Unmapped
Population 1	Association mapping panel	Ex_c60559_120	Unmapped
Population 1	Association mapping panel	RFL_Contig5322_219	Unmapped
Population 1	Association mapping panel	TA001688-0396-w	Unmapped
Population 1	Association mapping panel	BobWhite_c25110_98	Unmapped
Population 1	Association mapping panel	GENE-2708_165	Unmapped
Population 1	Association mapping panel	wsnp_Ku_c7471_12865307	Unmapped
Population 1	Association mapping panel	wsnp_Ku_c7471_12865509	Unmapped
Population 1	Association mapping panel	BS00070059_51	Unmapped
Population 1	Association mapping panel	Excalibur_c83177_99	Unmapped
Population 1	Association mapping panel	BobWhite_c11490_479	Unmapped
Population 1	Association mapping panel	BS00022395_51	Unmapped
Population 1	Association mapping panel	Kukri_c3718_83	Unmapped
Population 1	Association mapping panel	Kukri_c80974_619	Unmapped
Population 1	Association mapping panel	BobWhite_c6347_307	Unmapped
Population 1	Association mapping panel	IACX6340	Unmapped
Population 1	Association mapping panel	wsnp_Ex_c13230_20872924	Unmapped
Population 1	Association mapping panel	Excalibur_c30762_377	Unmapped
Population 1	Association mapping panel	BS00022063_51	Unmapped
Population 1	Association mapping panel	BS00023003_51	Unmapped
Population 1	Association mapping panel	Excalibur_c3270_1566	Unmapped
Population 1	Association mapping panel	CAP8_c1329_129	Unmapped
Population 1	Association mapping panel	BS00022366_51	Unmapped
Population 1	Association mapping panel	RAC875_c27519_356	Unmapped
Population 1	Association mapping panel	tplb0051e20_1160	1A	1158110
Population 1	Association mapping panel	Excalibur_c10657_796	1A	1172030
Population 1	Association mapping panel	Excalibur_c10657_1280	1A	1172732
Population 1	Association mapping panel	wsnp_Ex_c10657_17376086	1A	1174082
Population 1	Association mapping panel	wsnp_Ex_c10657_17376448	1A	1174999
Population 1	Association mapping panel	RAC875_c20883_801	1A	1205388
Population 1	Association mapping panel	tplb0028p02_562	1A	1206149
Population 1	Association mapping panel	GENE-0014_317	1A	1208901
Population 1	Association mapping panel	GENE-0014_262	1A	1208948
Population 1	Association mapping panel	Excalibur_c94139_55	1A	1209534
Population 1	Association mapping panel	BS00090003_51	1A	1209598
Population 1	Association mapping panel	BS00022677_51	1A	1209780
Population 1	Association mapping panel	RAC875_c95364_59	1A	1232692
Population 1	Association mapping panel	RAC875_c42700_264	1A	1233647
Population 1	Association mapping panel	Kukri_c18951_493	1A	1233723
Population 1	Association mapping panel	Excalibur_c9509_1180	1A	1334889
Population 1	Association mapping panel	Kukri_rep_c68121_997	1A	1336028
Population 1	Association mapping panel	IAAV5306	1A	1337473
Population 1	Association mapping panel	Kukri_c2408_784	1A	1340488
Population 1	Association mapping panel	wsnp_Ra_c11211_18227610	1A	1341356
Population 1	Association mapping panel	Excalibur_c44612_474	1A	1344293
Population 1	Association mapping panel	BS00033749_51	1A	1865063
Population 1	Association mapping panel	Kukri_c3888_1478	1A	3061669
Population 1	Association mapping panel	BS00100774_51	1A	3282304
Population 1	Association mapping panel	BS00026456_51	1A	4111365
Population 1	Association mapping panel	Excalibur_c15165_367	1A	4249141
Population 1	Association mapping panel	Excalibur_c58555_110	1A	4249297
Population 1	Association mapping panel	RAC875_c30138_595	1A	4250858
Population 1	Association mapping panel	Kukri_c48951_419	1A	4251032
Population 1	Association mapping panel	Kukri_c7192_1128	1A	4375865
Population 1	Association mapping panel	tplb0025b13_2879	1A	4379544
Population 1	Association mapping panel	tplb0025b13_2792	1A	4379872
Population 1	Association mapping panel	tplb0025b13_2687	1A	4379977
Population 1	Association mapping panel	Kukri_c1818_2671	1A	4380421
Population 1	Association mapping panel	tplb0025b13_2372	1A	4380658
Population 1	Association mapping panel	Kukri_c20775_56	1A	4380822
Population 1	Association mapping panel	tplb0025b13_2054	1A	4380976
Population 1	Association mapping panel	wsnp_Ku_c1818_3557408	1A	4383342
Population 1	Association mapping panel	BobWhite_c4246_367	1A	4442182
Population 1	Association mapping panel	BobWhite_c5793_372	1A	4644562
Population 1	Association mapping panel	IACX2941	1A	5032803
Population 1	Association mapping panel	BS00082566_51	1A	5038240
Population 1	Association mapping panel	BS00082567_51	1A	5038357
Population 1	Association mapping panel	BobWhite_c20902_177	1A	5048004
Population 1	Association mapping panel	BS00023130_51	1A	6068661
Population 1	Association mapping panel	BS00094793_51	1A	6674026
Population 1	Association mapping panel	D_contig33959_220	1A	7211056
Population 1	Association mapping panel	Kukri_c8390_1102	1A	7511296
Population 1	Association mapping panel	Kukri_c8390_1515	1A	7511823
Population 1	Association mapping panel	Kukri_rep_c102231_265	1A	8529650
Population 1	Association mapping panel	Excalibur_c2868_1808	1A	8532071
Population 1	Association mapping panel	Ku_c8810_903	1A	8532344
Population 1	Association mapping panel	BS00056550_51	1A	8635640
Population 1	Association mapping panel	wsnp_CAP11_c710_458019	1A	8996605
Population 1	Association mapping panel	BS00080187_51	1A	9650898
Population 1	Association mapping panel	wsnp_Ex_c57982_59470152	1A	9668044
Population 1	Association mapping panel	Ex_c57982_980	1A	9668352
Population 1	Association mapping panel	RAC875_c19183_306	1A	9969685
Population 1	Association mapping panel	BS00010128_51	1A	10439652
Population 1	Association mapping panel	Excalibur_c5139_198	1A	10444996
Population 1	Association mapping panel	Excalibur_c82557_201	1A	10457551
Population 1	Association mapping panel	BobWhite_c20934_397	1A	10725361
Population 1	Association mapping panel	wsnp_Ku_c13229_21142792	1A	10728303
Population 1	Association mapping panel	IAAV7479	1A	10919017
Population 1	Association mapping panel	BobWhite_rep_c52088_322	1A	10923832
Population 1	Association mapping panel	Tdurum_contig68827_61	1A	10949354
Population 1	Association mapping panel	Kukri_c46939_83	1A	10949548
Population 1	Association mapping panel	Kukri_c29655_239	1A	10949672
Population 1	Association mapping panel	Kukri_c29655_194	1A	10949717
Population 1	Association mapping panel	RFL_Contig5637_1008	1A	10949885
Population 1	Association mapping panel	RFL_Contig4140_1183	1A	11012389
Population 1	Association mapping panel	GENE-4832_103	1A	11013362
Population 1	Association mapping panel	BS00003595_51	1A	11349446
Population 1	Association mapping panel	BS00108090_51	1A	11350351
Population 1	Association mapping panel	RAC875_rep_c101110_474	1A	11350438
Population 1	Association mapping panel	RAC875_rep_c101110_563	1A	11350527
Population 1	Association mapping panel	Kukri_c24962_123	1A	11350829
Population 1	Association mapping panel	RAC875_c18640_821	1A	11424238
Population 1	Association mapping panel	Tdurum_contig43943_1165	1A	11437098
Population 1	Association mapping panel	Tdurum_contig68637_256	1A	11438475
Population 1	Association mapping panel	CAP11_c2581_302	1A	11439388
Population 1	Association mapping panel	CAP8_c2448_355	1A	11439443
Population 1	Association mapping panel	Tdurum_contig14847_144	1A	11440026
Population 1	Association mapping panel	Excalibur_c97691_225	1A	11496638
Population 1	Association mapping panel	Kukri_c36272_216	1A	12371308
Population 1	Association mapping panel	Tdurum_contig85467_208	1A	12414618
Population 1	Association mapping panel	RAC875_c57939_78	1A	12956830
Population 1	Association mapping panel	RAC875_c57939_175	1A	12956927
Population 1	Association mapping panel	BobWhite_c28295_256	1A	13048739
Population 1	Association mapping panel	CAP7_c3299_316	1A	13050044
Population 1	Association mapping panel	CAP7_c3299_342	1A	13050070
Population 1	Association mapping panel	Kukri_c5715_141	1A	13200913
Population 1	Association mapping panel	Tdurum_contig76266_134	1A	13310237
Population 1	Association mapping panel	wsnp_Ku_c28164_38103270	1A	13315999
Population 1	Association mapping panel	Excalibur_rep_c67198_530	1A	13316231
Population 1	Association mapping panel	Kukri_c28164_739	1A	13316276
Population 1	Association mapping panel	wsnp_Ku_c17177_26216230	1A	13371025
Population 1	Association mapping panel	Excalibur_c98785_249	1A	13372541
Population 1	Association mapping panel	BS00110709_51	1A	13392840
Population 1	Association mapping panel	RAC875_c25125_210	1A	13535095
Population 1	Association mapping panel	RAC875_c16352_326	1A	13539304
Population 1	Association mapping panel	Excalibur_c44754_312	1A	13583800
Population 1	Association mapping panel	Excalibur_c15692_532	1A	13583984
Population 1	Association mapping panel	RFL_Contig1703_695	1A	13622604
Population 1	Association mapping panel	IACX11001	1A	13743562
Population 1	Association mapping panel	Kukri_c2121_1334	1A	13744872
Population 1	Association mapping panel	Excalibur_c25175_512	1A	13753120
Population 1	Association mapping panel	wsnp_Ex_c7705_13139890	1A	13808249
Population 1	Association mapping panel	tplb0061f07_1411	1A	13808403
Population 1	Association mapping panel	RAC875_c5243_236	1A	13808918
Population 1	Association mapping panel	BS00103478_51	1A	13809775
Population 1	Association mapping panel	Kukri_c26550_243	1A	13848360
Population 1	Association mapping panel	Tdurum_contig42479_1254	1A	13942293
Population 1	Association mapping panel	Tdurum_contig42479_1624	1A	13942663
Population 1	Association mapping panel	RAC875_c67106_97	1A	13943424
Population 1	Association mapping panel	wsnp_Ex_c1137_2182795	1A	13943544
Population 1	Association mapping panel	BobWhite_c685_1231	1A	14027876
Population 1	Association mapping panel	BS00074370_51	1A	14238601
Population 1	Association mapping panel	Kukri_c41943_535	1A	14706588
Population 1	Association mapping panel	Excalibur_c64890_61	1A	15203123
Population 1	Association mapping panel	wsnp_Ex_c7252_12453079	1A	15213269
Population 1	Association mapping panel	wsnp_Ex_c7252_12452995	1A	15213353
Population 1	Association mapping panel	BobWhite_c1265_247	1A	15302268
Population 1	Association mapping panel	Excalibur_c16851_142	1A	15306747
Population 1	Association mapping panel	RAC875_c23587_548	1A	15306988
Population 1	Association mapping panel	IAAV3809	1A	15307032
Population 1	Association mapping panel	BS00081682_51	1A	15307347
Population 1	Association mapping panel	RAC875_c23587_271	1A	15307362
Population 1	Association mapping panel	CAP7_c3847_204	1A	15401028
Population 1	Association mapping panel	Tdurum_contig83113_134	1A	15595413
Population 1	Association mapping panel	Excalibur_c55959_651	1A	15681388
Population 1	Association mapping panel	BS00077492_51	1A	15899637
Population 1	Association mapping panel	Ex_c21793_378	1A	16064972
Population 1	Association mapping panel	Ex_c21793_457	1A	16065051
Population 1	Association mapping panel	RFL_Contig4222_294	1A	16066844
Population 1	Association mapping panel	RAC875_c2122_795	1A	17318310
Population 1	Association mapping panel	BobWhite_c1890_712	1A	17322110
Population 1	Association mapping panel	Tdurum_contig61492_684	1A	17325734
Population 1	Association mapping panel	BS00003761_51	1A	18272279
Population 1	Association mapping panel	wsnp_BF200531A_Ta_2_1	1A	18315479
Population 1	Association mapping panel	IAAV1469	1A	20348750
Population 1	Association mapping panel	RAC875_c59712_105	1A	20349014
Population 1	Association mapping panel	BobWhite_c1764_139	1A	21987593
Population 1	Association mapping panel	GENE-0211_446	1A	21988245
Population 1	Association mapping panel	BS00022738_51	1A	21989017
Population 1	Association mapping panel	BobWhite_c46501_92	1A	21989064
Population 1	Association mapping panel	Tdurum_contig11756_264	1A	21989460
Population 1	Association mapping panel	RAC875_c37934_285	1A	22862217
Population 1	Association mapping panel	Kukri_rep_c81545_195	1A	22862545
Population 1	Association mapping panel	BS00107852_51	1A	22864873
Population 1	Association mapping panel	Ex_c64327_523	1A	22925135
Population 1	Association mapping panel	RAC875_c2654_1817	1A	22927645
Population 1	Association mapping panel	IAAV3168	1A	23563298
Population 1	Association mapping panel	Kukri_c16760_1427	1A	23570980
Population 1	Association mapping panel	Kukri_c36756_316	1A	23573024
Population 1	Association mapping panel	BS00065419_51	1A	23650861
Population 1	Association mapping panel	Excalibur_c22642_90	1A	24225580
Population 1	Association mapping panel	Kukri_c33670_261	1A	24226293
Population 1	Association mapping panel	Excalibur_rep_c92985_510	1A	24234204
Population 1	Association mapping panel	Excalibur_rep_c92985_618	1A	24234844
Population 1	Association mapping panel	Excalibur_c46729_268	1A	25498445
Population 1	Association mapping panel	GENE-3956_349	1A	26028468
Population 1	Association mapping panel	BS00078982_51	1A	26307377
Population 1	Association mapping panel	BS00105601_51	1A	26381119
Population 1	Association mapping panel	Kukri_c64989_168	1A	26408512
Population 1	Association mapping panel	wsnp_Ex_c4215_7614645	1A	26865131
Population 1	Association mapping panel	wsnp_Ku_rep_c101175_88380491	1A	27002234
Population 1	Association mapping panel	Kukri_c16098_95	1A	27654376
Population 1	Association mapping panel	CAP7_c4833_141	1A	27655845
Population 1	Association mapping panel	wsnp_Ku_c42878_50516167	1A	27854205
Population 1	Association mapping panel	Kukri_c7436_2259	1A	29101561
Population 1	Association mapping panel	TA006139-0953	1A	29102014
Population 1	Association mapping panel	wsnp_Ex_c5323_9409407	1A	29102034
Population 1	Association mapping panel	wsnp_Ex_c5323_9408829	1A	29103487
Population 1	Association mapping panel	RAC875_c8245_272	1A	29104304
Population 1	Association mapping panel	RAC875_c16820_419	1A	29395581
Population 1	Association mapping panel	Excalibur_c10689_254	1A	29505189
Population 1	Association mapping panel	BobWhite_c23763_350	1A	30503386
Population 1	Association mapping panel	Kukri_c13136_1363	1A	30753362
Population 1	Association mapping panel	wsnp_JD_c9290_10155594	1A	30754457
Population 1	Association mapping panel	BobWhite_c4328_1345	1A	30765818
Population 1	Association mapping panel	Kukri_c48959_528	1A	30767635
Population 1	Association mapping panel	BS00011787_51	1A	30899481
Population 1	Association mapping panel	Kukri_c22508_119	1A	30899953
Population 1	Association mapping panel	wsnp_Ra_c26191_35761997	1A	31333234
Population 1	Association mapping panel	BS00064263_51	1A	31747374
Population 1	Association mapping panel	CAP12_c6260_64	1A	33275716
Population 1	Association mapping panel	CAP12_c6260_154	1A	33275786
Population 1	Association mapping panel	Kukri_c63336_279	1A	33277505
Population 1	Association mapping panel	BobWhite_c4499_153	1A	33901677
Population 1	Association mapping panel	GENE-0507_285	1A	33902447
Population 1	Association mapping panel	wsnp_BE586140A_Ta_2_1	1A	33903399
Population 1	Association mapping panel	BS00009885_51	1A	33904012
Population 1	Association mapping panel	BS00084022_51	1A	33904171
Population 1	Association mapping panel	GENE-0002_856	1A	34217150
Population 1	Association mapping panel	IAAV4318	1A	34635248
Population 1	Association mapping panel	Excalibur_c14806_1091	1A	34712981
Population 1	Association mapping panel	RAC875_c24163_501	1A	34726614
Population 1	Association mapping panel	wsnp_Ex_c31983_40709866	1A	35073483
Population 1	Association mapping panel	Kukri_c46010_872	1A	35074575
Population 1	Association mapping panel	Ra_c22663_367	1A	35201537
Population 1	Association mapping panel	Jagger_c1036_447	1A	35201585
Population 1	Association mapping panel	Tdurum_contig13946_241	1A	35552762
Population 1	Association mapping panel	Tdurum_contig13946_329	1A	35552850
Population 1	Association mapping panel	Tdurum_contig77289_179	1A	35553603
Population 1	Association mapping panel	Kukri_c82555_88	1A	35556032
Population 1	Association mapping panel	IACX1465	1A	35556110
Population 1	Association mapping panel	RAC875_c57353_245	1A	36319245
Population 1	Association mapping panel	RAC875_c35052_670	1A	36335590
Population 1	Association mapping panel	Ra_c24839_215	1A	36340258
Population 1	Association mapping panel	Excalibur_c94756_540	1A	36340291
Population 1	Association mapping panel	IAAV6	1A	36340389
Population 1	Association mapping panel	wsnp_Ku_rep_c70742_70379526	1A	36340389
Population 1	Association mapping panel	RAC875_c14066_452	1A	36343645
Population 1	Association mapping panel	Tdurum_contig11572_931	1A	36577825
Population 1	Association mapping panel	Kukri_c7579_749	1A	37210725
Population 1	Association mapping panel	Kukri_c7579_559	1A	37210915
Population 1	Association mapping panel	Excalibur_c4887_1814	1A	37820098
Population 1	Association mapping panel	wsnp_CAP12_c633_339740	1A	37829397
Population 1	Association mapping panel	RAC875_c8271_1469	1A	38215517
Population 1	Association mapping panel	Excalibur_c28016_132	1A	38215536
Population 1	Association mapping panel	RAC875_c10090_963	1A	38216024
Population 1	Association mapping panel	RAC875_c8271_887	1A	38216099
Population 1	Association mapping panel	RAC875_rep_c111911_116	1A	38216870
Population 1	Association mapping panel	wsnp_Ku_c34659_43981982	1A	38217575
Population 1	Association mapping panel	RAC875_c25101_644	1A	38217897
Population 1	Association mapping panel	wsnp_Ex_c6417_11155739	1A	38218276
Population 1	Association mapping panel	Kukri_c105601_74	1A	38223012
Population 1	Association mapping panel	Tdurum_contig11004_400	1A	38843642
Population 1	Association mapping panel	BS00012392_51	1A	38847268
Population 1	Association mapping panel	Excalibur_c7237_1208	1A	38848266
Population 1	Association mapping panel	BS00029346_51	1A	39776886
Population 1	Association mapping panel	IAAV3890	1A	40639280
Population 1	Association mapping panel	Kukri_c52742_114	1A	40984539
Population 1	Association mapping panel	RAC875_c26747_243	1A	40984611
Population 1	Association mapping panel	IACX1592	1A	40999292
Population 1	Association mapping panel	Excalibur_c46833_204	1A	41000512
Population 1	Association mapping panel	RAC875_c89908_105	1A	41001148
Population 1	Association mapping panel	TA003773-0807	1A	41663379
Population 1	Association mapping panel	Kukri_c54074_178	1A	44015021
Population 1	Association mapping panel	IAAV8987	1A	44171205
Population 1	Association mapping panel	Tdurum_contig47183_205	1A	44519518
Population 1	Association mapping panel	TA004545-0174	1A	44772373
Population 1	Association mapping panel	BobWhite_c816_289	1A	44809990
Population 1	Association mapping panel	IAAV4794	1A	44810467
Population 1	Association mapping panel	Excalibur_c46695_219	1A	44928075
Population 1	Association mapping panel	RFL_Contig3232_1224	1A	48357746
Population 1	Association mapping panel	BS00067339_51	1A	48794458
Population 1	Association mapping panel	RAC875_c65431_351	1A	48796263
Population 1	Association mapping panel	Kukri_c51050_444	1A	48797528
Population 1	Association mapping panel	Excalibur_c12215_352	1A	48797920
Population 1	Association mapping panel	Kukri_c4900_3100	1A	48797924
Population 1	Association mapping panel	BS00110151_51	1A	49771409
Population 1	Association mapping panel	Kukri_c53398_200	1A	50141117
Population 1	Association mapping panel	Kukri_c29134_108	1A	50283696
Population 1	Association mapping panel	Tdurum_contig5008_635	1A	50344225
Population 1	Association mapping panel	Tdurum_contig5008_556	1A	50344304
Population 1	Association mapping panel	Kukri_c24648_262	1A	50358542
Population 1	Association mapping panel	Tdurum_contig69753_513	1A	50376028
Population 1	Association mapping panel	CAP7_c2317_217	1A	51336303
Population 1	Association mapping panel	Kukri_c23985_229	1A	51528332
Population 1	Association mapping panel	BobWhite_rep_c66800_54	1A	51532045
Population 1	Association mapping panel	Excalibur_c47654_70	1A	51646485
Population 1	Association mapping panel	BobWhite_c4646_119	1A	51701902
Population 1	Association mapping panel	IACX5982	1A	51701971
Population 1	Association mapping panel	RAC875_c5544_4156	1A	51836941
Population 1	Association mapping panel	wsnp_Ex_c12117_19381493	1A	52075080
Population 1	Association mapping panel	Ra_c56967_900	1A	52075539
Population 1	Association mapping panel	BS00011205_51	1A	54231816
Population 1	Association mapping panel	TA002846-0949	1A	56514264
Population 1	Association mapping panel	wsnp_BE445121A_Ta_1_8	1A	56859037
Population 1	Association mapping panel	RAC875_c10659_1539	1A	60255059
Population 1	Association mapping panel	Kukri_c18052_356	1A	60659342
Population 1	Association mapping panel	Kukri_c81766_686	1A	60660188
Population 1	Association mapping panel	Ex_c68770_506	1A	60662877
Population 1	Association mapping panel	BS00003839_51	1A	60663751
Population 1	Association mapping panel	Kukri_c74724_548	1A	60782090
Population 1	Association mapping panel	Kukri_c25500_879	1A	61322811
Population 1	Association mapping panel	Ku_c7557_607	1A	61386230
Population 1	Association mapping panel	Kukri_c5299_341	1A	62819928
Population 1	Association mapping panel	Excalibur_c2541_874	1A	65497234
Population 1	Association mapping panel	wsnp_Ex_c2181_4089639	1A	67023926
Population 1	Association mapping panel	wsnp_Ex_c2181_4089788	1A	67024185
Population 1	Association mapping panel	wsnp_CAP11_c23_61357	1A	67119229
Population 1	Association mapping panel	Kukri_c6027_66	1A	67119365
Population 1	Association mapping panel	Kukri_rep_c112099_98	1A	67119445
Population 1	Association mapping panel	IAAV4349	1A	67139650
Population 1	Association mapping panel	Excalibur_c32472_263	1A	68198569
Population 1	Association mapping panel	wsnp_Ex_c24686_33941368	1A	69295672
Population 1	Association mapping panel	GENE-0539_177	1A	75148521
Population 1	Association mapping panel	Ku_c60287_908	1A	75675356
Population 1	Association mapping panel	wsnp_Ex_c20975_30093038	1A	78071234
Population 1	Association mapping panel	Ex_c29914_480	1A	78385026
Population 1	Association mapping panel	Ku_c13532_1765	1A	78848583
Population 1	Association mapping panel	Ku_c13532_1753	1A	78848591
Population 1	Association mapping panel	Kukri_c22635_451	1A	80135952
Population 1	Association mapping panel	Excalibur_c73922_109	1A	83666737
Population 1	Association mapping panel	IAAV814	1A	84829767
Population 1	Association mapping panel	RAC875_rep_c105942_155	1A	87631079
Population 1	Association mapping panel	BS00063905_51	1A	88116031
Population 1	Association mapping panel	Ex_c60135_528	1A	88522262
Population 1	Association mapping panel	RAC875_c21004_880	1A	90618204
Population 1	Association mapping panel	IACX6344	1A	94820106
Population 1	Association mapping panel	IAAV1463	1A	94823016
Population 1	Association mapping panel	wsnp_Ex_c2749_5091813	1A	94826414
Population 1	Association mapping panel	BobWhite_c24155_194	1A	96867644
Population 1	Association mapping panel	Jagger_c295_58	1A	97422429
Population 1	Association mapping panel	Kukri_c6361_407	1A	97702881
Population 1	Association mapping panel	BobWhite_c14271_1379	1A	98068904
Population 1	Association mapping panel	wsnp_Ex_c31525_40302747	1A	98081562
Population 1	Association mapping panel	wsnp_Ex_c31525_40302140	1A	98084294
Population 1	Association mapping panel	Kukri_c4099_321	1A	98085194
Population 1	Association mapping panel	BS00062729_51	1A	98668573
Population 1	Association mapping panel	Ex_c17493_1618	1A	98723664
Population 1	Association mapping panel	Kukri_c11587_131	1A	100026506
Population 1	Association mapping panel	Kukri_c11587_99	1A	100026538
Population 1	Association mapping panel	RAC875_c75885_302	1A	100036577
Population 1	Association mapping panel	RAC875_c14137_994	1A	100472294
Population 1	Association mapping panel	TA001371-0399	1A	101238127
Population 1	Association mapping panel	wsnp_BF478737A_Ta_2_1	1A	101239852
Population 1	Association mapping panel	wsnp_Ex_c14733_22819625	1A	102144095
Population 1	Association mapping panel	BobWhite_c24113_529	1A	102144245
Population 1	Association mapping panel	RAC875_rep_c78572_78	1A	102244027
Population 1	Association mapping panel	wsnp_Ex_c1725_3267186	1A	102244177
Population 1	Association mapping panel	tplb0032d09_1393	1A	103220024
Population 1	Association mapping panel	BS00076668_51	1A	103512824
Population 1	Association mapping panel	RAC875_rep_c76047_63	1A	103604994
Population 1	Association mapping panel	TA004447-1006	1A	104201695
Population 1	Association mapping panel	wsnp_Ex_c48375_53299028	1A	104211065
Population 1	Association mapping panel	RAC875_c9965_354	1A	105155480
Population 1	Association mapping panel	wsnp_Ex_c50235_54588957	1A	105155576
Population 1	Association mapping panel	wsnp_Ex_c18662_27538313	1A	106770906
Population 1	Association mapping panel	wsnp_Ex_c44498_50537128	1A	107735837
Population 1	Association mapping panel	RAC875_c37025_2027	1A	108938547
Population 1	Association mapping panel	wsnp_Ex_c9872_16271161	1A	109305953
Population 1	Association mapping panel	Ex_c9201_714	1A	109472365
Population 1	Association mapping panel	Ku_c2449_578	1A	109899550
Population 1	Association mapping panel	wsnp_Ex_c66106_64268316	1A	110892927
Population 1	Association mapping panel	Kukri_rep_c108791_458	1A	110895392
Population 1	Association mapping panel	Kukri_rep_c101218_200	1A	110959711
Population 1	Association mapping panel	Kukri_c12000_1447	1A	110964558
Population 1	Association mapping panel	RAC875_c90431_275	1A	110974373
Population 1	Association mapping panel	RAC875_c4878_170	1A	114158854
Population 1	Association mapping panel	Kukri_c8682_360	1A	114159293
Population 1	Association mapping panel	wsnp_Ku_rep_c68419_67400635	1A	114224350
Population 1	Association mapping panel	wsnp_Ex_c45880_51550172	1A	115726210
Population 1	Association mapping panel	BS00087437_51	1A	116044326
Population 1	Association mapping panel	wsnp_Ex_c39661_46902689	1A	116733226
Population 1	Association mapping panel	TA004686-1347	1A	117544336
Population 1	Association mapping panel	BS00028874_51	1A	119974731
Population 1	Association mapping panel	BS00048117_51	1A	120455843
Population 1	Association mapping panel	BS00048118_51	1A	120456066
Population 1	Association mapping panel	BS00010287_51	1A	122167368
Population 1	Association mapping panel	IAAV8824	1A	123195590
Population 1	Association mapping panel	Kukri_c29652_858	1A	127022166
Population 1	Association mapping panel	wsnp_Ex_c28165_37310070	1A	134070742
Population 1	Association mapping panel	wsnp_Ex_c11374_18361760	1A	134584451
Population 1	Association mapping panel	Excalibur_c11374_1126	1A	134586377
Population 1	Association mapping panel	wsnp_Ku_c3468_6420199	1A	134588422
Population 1	Association mapping panel	RAC875_c21620_1359	1A	134883055
Population 1	Association mapping panel	wsnp_Ex_rep_c68183_66958099	1A	134884062
Population 1	Association mapping panel	RAC875_rep_c70404_755	1A	134884204
Population 1	Association mapping panel	BS00080438_51	1A	134889047
Population 1	Association mapping panel	wsnp_Ex_rep_c69775_68731015	1A	135511998
Population 1	Association mapping panel	IAAV8664	1A	136100757
Population 1	Association mapping panel	Ex_c23451_720	1A	137046745
Population 1	Association mapping panel	wsnp_Ra_c7847_13421750	1A	137609439
Population 1	Association mapping panel	wsnp_Ex_rep_c66318_64485410	1A	138059448
Population 1	Association mapping panel	BS00030644_51	1A	140311058
Population 1	Association mapping panel	Jagger_c6610_109	1A	148715880
Population 1	Association mapping panel	BobWhite_c872_890	1A	149434062
Population 1	Association mapping panel	BS00066308_51	1A	149986710
Population 1	Association mapping panel	BobWhite_c3771_338	1A	151579981
Population 1	Association mapping panel	BobWhite_c3771_441	1A	151580084
Population 1	Association mapping panel	wsnp_Ex_c2389_4479352	1A	157119398
Population 1	Association mapping panel	wsnp_Ex_c2389_4479047	1A	157120216
Population 1	Association mapping panel	wsnp_Ex_c7668_13089715	1A	157120593
Population 1	Association mapping panel	Ex_c2389_1834	1A	157120625
Population 1	Association mapping panel	wsnp_Ex_c2389_4477880	1A	157121502
Population 1	Association mapping panel	wsnp_Ex_c2389_4477552	1A	157121917
Population 1	Association mapping panel	Excalibur_c2389_361	1A	157122322
Population 1	Association mapping panel	Excalibur_c6255_1119	1A	157733781
Population 1	Association mapping panel	Tdurum_contig27840_865	1A	157736036
Population 1	Association mapping panel	IAAV3828	1A	157736646
Population 1	Association mapping panel	BS00033760_51	1A	159858657
Population 1	Association mapping panel	wsnp_Ex_rep_c104050_88861052	1A	165399067
Population 1	Association mapping panel	wsnp_Ex_rep_c67665_66326492	1A	167171043
Population 1	Association mapping panel	RAC875_c2021_898	1A	168327112
Population 1	Association mapping panel	BS00078086_51	1A	170570342
Population 1	Association mapping panel	Ku_c12345_328	1A	175732803
Population 1	Association mapping panel	RAC875_c2313_887	1A	177122126
Population 1	Association mapping panel	RAC875_c2313_410	1A	177122603
Population 1	Association mapping panel	Kukri_c23382_1431	1A	178401157
Population 1	Association mapping panel	RAC875_c7891_426	1A	179415854
Population 1	Association mapping panel	wsnp_Ex_c26800_36025427	1A	179417722
Population 1	Association mapping panel	wsnp_Ex_c26800_36025663	1A	179417958
Population 1	Association mapping panel	BS00076538_51	1A	182532447
Population 1	Association mapping panel	BobWhite_c20703_141	1A	182533085
Population 1	Association mapping panel	Ra_c12999_321	1A	183897542
Population 1	Association mapping panel	IAAV5756	1A	184187676
Population 1	Association mapping panel	Ku_c2898_1284	1A	184187826
Population 1	Association mapping panel	Ku_c2898_1247	1A	184187863
Population 1	Association mapping panel	Ex_c3799_2429	1A	184294370
Population 1	Association mapping panel	wsnp_Ex_c13724_21535046	1A	187230893
Population 1	Association mapping panel	wsnp_Ex_rep_c70593_69508988	1A	187234145
Population 1	Association mapping panel	Excalibur_c98531_344	1A	188798637
Population 1	Association mapping panel	GENE-2795_120	1A	189075784
Population 1	Association mapping panel	Excalibur_c27500_469	1A	190304139
Population 1	Association mapping panel	Excalibur_c26691_807	1A	192030872
Population 1	Association mapping panel	wsnp_Ex_c17684_26426672	1A	203877189
Population 1	Association mapping panel	RAC875_rep_c72774_131	1A	205444659
Population 1	Association mapping panel	wsnp_Ex_c591_1177097	1A	205444702
Population 1	Association mapping panel	wsnp_Ex_c15852_24239968	1A	205925857
Population 1	Association mapping panel	Excalibur_c26662_197	1A	206949302
Population 1	Association mapping panel	wsnp_Ra_c26956_36503468	1A	210304950
Population 1	Association mapping panel	wsnp_Ex_rep_c66875_65276404	1A	210306403
Population 1	Association mapping panel	Kukri_rep_c81206_235	1A	210772164
Population 1	Association mapping panel	Ra_c16532_425	1A	210772356
Population 1	Association mapping panel	Excalibur_rep_c101549_745	1A	210773038
Population 1	Association mapping panel	Excalibur_c44731_1000	1A	215882910
Population 1	Association mapping panel	RAC875_c25442_231	1A	218388852
Population 1	Association mapping panel	wsnp_Ex_c3747_6824863	1A	219578279
Population 1	Association mapping panel	BS00065700_51	1A	221314423
Population 1	Association mapping panel	wsnp_Ex_c645_1273901	1A	221840920
Population 1	Association mapping panel	wsnp_Ex_c645_1273590	1A	221841666
Population 1	Association mapping panel	IAAV9022	1A	224855586
Population 1	Association mapping panel	Ex_c3567_1048	1A	224856397
Population 1	Association mapping panel	wsnp_Ex_c3567_6526582	1A	224856634
Population 1	Association mapping panel	wsnp_Ex_c21450_30588044	1A	226754142
Population 1	Association mapping panel	Excalibur_c6141_1337	1A	227432417
Population 1	Association mapping panel	wsnp_Ex_c6934_11953178	1A	230430589
Population 1	Association mapping panel	wsnp_Ex_c9279_15416671	1A	230432469
Population 1	Association mapping panel	RAC875_rep_c105400_1131	1A	233959499
Population 1	Association mapping panel	wsnp_Ex_c19730_28728245	1A	233963615
Population 1	Association mapping panel	Kukri_c18896_491	1A	234228339
Population 1	Association mapping panel	RAC875_c18355_804	1A	234229714
Population 1	Association mapping panel	RAC875_c7305_75	1A	234494146
Population 1	Association mapping panel	Kukri_c93273_605	1A	234505247
Population 1	Association mapping panel	wsnp_Ex_c15722_24074399	1A	235798808
Population 1	Association mapping panel	wsnp_Ra_c20163_29413615	1A	236667608
Population 1	Association mapping panel	IACX7767	1A	238576366
Population 1	Association mapping panel	wsnp_Ex_c2972_5477975	1A	238576566
Population 1	Association mapping panel	wsnp_Ex_c11697_18821490	1A	238577109
Population 1	Association mapping panel	Excalibur_c74466_344	1A	240487612
Population 1	Association mapping panel	BS00077815_51	1A	240492427
Population 1	Association mapping panel	wsnp_Ex_c6826_11774795	1A	240518855
Population 1	Association mapping panel	Excalibur_rep_c114648_58	1A	240519643
Population 1	Association mapping panel	BobWhite_c44224_71	1A	240519653
Population 1	Association mapping panel	BS00063063_51	1A	242148514
Population 1	Association mapping panel	wsnp_Ex_c6278_10941843	1A	243835632
Population 1	Association mapping panel	Kukri_c3187_1062	1A	246306863
Population 1	Association mapping panel	Excalibur_c63753_211	1A	246306885
Population 1	Association mapping panel	RAC875_c42104_639	1A	246306928
Population 1	Association mapping panel	wsnp_Ex_c8666_14522816	1A	246919095
Population 1	Association mapping panel	wsnp_Ex_c3365_6183009	1A	247324184
Population 1	Association mapping panel	IAAV742	1A	247927738
Population 1	Association mapping panel	wsnp_Ex_c18196_27006489	1A	250834407
Population 1	Association mapping panel	BS00062869_51	1A	251159493
Population 1	Association mapping panel	Kukri_c50414_251	1A	253473612
Population 1	Association mapping panel	Ex_c759_3362	1A	253476733
Population 1	Association mapping panel	wsnp_Ra_c6474_11298812	1A	253477348
Population 1	Association mapping panel	wsnp_Ra_c6474_11298858	1A	253477394
Population 1	Association mapping panel	Ex_c759_2378	1A	253478014
Population 1	Association mapping panel	Ex_c14515_218	1A	253478921
Population 1	Association mapping panel	Ra_c11042_1500	1A	253479520
Population 1	Association mapping panel	Excalibur_c759_163	1A	253480227
Population 1	Association mapping panel	Excalibur_c7692_139	1A	254208847
Population 1	Association mapping panel	Kukri_c46608_277	1A	254507723
Population 1	Association mapping panel	wsnp_Ex_c3142_5808330	1A	256263791
Population 1	Association mapping panel	wsnp_Ex_c3142_5808220	1A	256264360
Population 1	Association mapping panel	Kukri_c35749_214	1A	257617508
Population 1	Association mapping panel	wsnp_BE518393A_Td_2_3	1A	257769984
Population 1	Association mapping panel	BS00077504_51	1A	258564072
Population 1	Association mapping panel	Ku_c2742_638	1A	259440028
Population 1	Association mapping panel	RAC875_c30381_573	1A	259442080
Population 1	Association mapping panel	IAAV3846	1A	259442308
Population 1	Association mapping panel	Tdurum_contig100984_162	1A	263126151
Population 1	Association mapping panel	RFL_Contig5699_1155	1A	263251058
Population 1	Association mapping panel	Kukri_rep_c111213_148	1A	263693313
Population 1	Association mapping panel	Ra_c87559_934	1A	264708187
Population 1	Association mapping panel	TA004184-0525	1A	264713090
Population 1	Association mapping panel	Kukri_c13156_129	1A	264713140
Population 1	Association mapping panel	BS00022207_51	1A	266084012
Population 1	Association mapping panel	BS00084428_51	1A	266848817
Population 1	Association mapping panel	RAC875_c21131_3615	1A	266887593
Population 1	Association mapping panel	Ku_c13235_1241	1A	266888915
Population 1	Association mapping panel	RAC875_rep_c110216_250	1A	266889702
Population 1	Association mapping panel	RAC875_c10226_1478	1A	269968984
Population 1	Association mapping panel	wsnp_RFL_Contig2794_2564017	1A	270780312
Population 1	Association mapping panel	Tdurum_contig42289_936	1A	271832976
Population 1	Association mapping panel	Tdurum_contig42289_1857	1A	271837402
Population 1	Association mapping panel	Ra_c7855_938	1A	271840206
Population 1	Association mapping panel	Ex_c69833_480	1A	271841001
Population 1	Association mapping panel	BS00021895_51	1A	271841188
Population 1	Association mapping panel	RAC875_c7855_456	1A	271841265
Population 1	Association mapping panel	BS00062969_51	1A	278109470
Population 1	Association mapping panel	Kukri_c10313_154	1A	278357445
Population 1	Association mapping panel	GENE-0287_28	1A	278757111
Population 1	Association mapping panel	wsnp_Ku_c11180_18309767	1A	279421602
Population 1	Association mapping panel	Excalibur_c64533_980	1A	281517712
Population 1	Association mapping panel	Excalibur_c5052_151	1A	281603801
Population 1	Association mapping panel	RAC875_c11749_97	1A	281604362
Population 1	Association mapping panel	RAC875_c2972_225	1A	281604647
Population 1	Association mapping panel	Tdurum_contig19102_84	1A	281617621
Population 1	Association mapping panel	RAC875_c25708_503	1A	281619742
Population 1	Association mapping panel	BS00086680_51	1A	283427469
Population 1	Association mapping panel	RAC875_c7341_144	1A	284323120
Population 1	Association mapping panel	wsnp_Ex_c11177_18096010	1A	284327165
Population 1	Association mapping panel	CAP7_rep_c12580_266	1A	284330449
Population 1	Association mapping panel	Kukri_rep_c68583_931	1A	284473842
Population 1	Association mapping panel	RAC875_rep_c75762_175	1A	284473941
Population 1	Association mapping panel	Ku_c62848_956	1A	284473973
Population 1	Association mapping panel	Kukri_c62848_106	1A	284476720
Population 1	Association mapping panel	RAC875_c20420_87	1A	285624007
Population 1	Association mapping panel	RAC875_c16677_56	1A	285910955
Population 1	Association mapping panel	Excalibur_c4082_370	1A	285911692
Population 1	Association mapping panel	RFL_Contig2784_641	1A	286681337
Population 1	Association mapping panel	Kukri_c7945_206	1A	287802110
Population 1	Association mapping panel	BS00065930_51	1A	291114065
Population 1	Association mapping panel	BS00011286_51	1A	291907316
Population 1	Association mapping panel	BobWhite_c3669_329	1A	291983211
Population 1	Association mapping panel	TA004365-0417	1A	293031654
Population 1	Association mapping panel	BS00066697_51	1A	293688682
Population 1	Association mapping panel	BobWhite_c31155_350	1A	293849212
Population 1	Association mapping panel	Kukri_c2115_622	1A	294524475
Population 1	Association mapping panel	TA003382-0407	1A	294643754
Population 1	Association mapping panel	Excalibur_c65280_322	1A	295082299
Population 1	Association mapping panel	Ku_c12031_980	1A	295480515
Population 1	Association mapping panel	RAC875_c39165_148	1A	296617187
Population 1	Association mapping panel	RAC875_c61590_448	1A	296617187
Population 1	Association mapping panel	Kukri_c7902_438	1A	296982690
Population 1	Association mapping panel	RAC875_s118740_182	1A	297334528
Population 1	Association mapping panel	RFL_Contig1152_2659	1A	297334650
Population 1	Association mapping panel	Kukri_rep_c108194_232	1A	297335857
Population 1	Association mapping panel	Tdurum_contig29769_202	1A	297336865
Population 1	Association mapping panel	Kukri_rep_c106406_265	1A	297955100
Population 1	Association mapping panel	GENE-0227_217	1A	299438603
Population 1	Association mapping panel	tplb0029b01_1022	1A	299441021
Population 1	Association mapping panel	BobWhite_c2506_332	1A	299486563
Population 1	Association mapping panel	Excalibur_c20133_87	1A	299777744
Population 1	Association mapping panel	Excalibur_rep_c88290_94	1A	299848284
Population 1	Association mapping panel	BS00022201_51	1A	299855435
Population 1	Association mapping panel	BS00102492_51	1A	299855464
Population 1	Association mapping panel	Kukri_c362_91	1A	299856108
Population 1	Association mapping panel	BS00063885_51	1A	300296163
Population 1	Association mapping panel	Kukri_rep_c101550_113	1A	300342406
Population 1	Association mapping panel	wsnp_CAP11_c1029_611774	1A	300370261
Population 1	Association mapping panel	BS00037255_51	1A	300380845
Population 1	Association mapping panel	Kukri_c12936_1505	1A	301369620
Population 1	Association mapping panel	BobWhite_c13450_2100	1A	301369742
Population 1	Association mapping panel	Excalibur_rep_c106001_513	1A	301389275
Population 1	Association mapping panel	Excalibur_s107771_77	1A	301837429
Population 1	Association mapping panel	BS00022156_51	1A	302915762
Population 1	Association mapping panel	Tdurum_contig43360_1381	1A	302915976
Population 1	Association mapping panel	IAAV4916	1A	303491274
Population 1	Association mapping panel	IAAV2546	1A	303491379
Population 1	Association mapping panel	BS00031200_51	1A	303496990
Population 1	Association mapping panel	Ra_c2322_174	1A	303571957
Population 1	Association mapping panel	IACX7695	1A	303612185
Population 1	Association mapping panel	Kukri_c59328_378	1A	303739285
Population 1	Association mapping panel	wsnp_Ex_c1959_3692097	1A	304340133
Population 1	Association mapping panel	Kukri_c49091_371	1A	305559176
Population 1	Association mapping panel	IAAV3552	1A	305742284
Population 1	Association mapping panel	Kukri_c28532_103	1A	305743398
Population 1	Association mapping panel	RAC875_rep_c105092_114	1A	305745500
Population 1	Association mapping panel	wsnp_Ra_c34203_42948357	1A	305745650
Population 1	Association mapping panel	wsnp_Ra_c41581_48764320	1A	306707033
Population 1	Association mapping panel	wsnp_Ex_c2178_4086161	1A	306712250
Population 1	Association mapping panel	RAC875_c41581_176	1A	306712388
Population 1	Association mapping panel	CAP7_c3885_73	1A	307034735
Population 1	Association mapping panel	GENE-2323_270	1A	307035149
Population 1	Association mapping panel	IAAV7757	1A	307073013
Population 1	Association mapping panel	BobWhite_c15603_69	1A	307073106
Population 1	Association mapping panel	wsnp_Ex_c15188_23387754	1A	307813629
Population 1	Association mapping panel	wsnp_Ex_c15188_23387523	1A	307813860
Population 1	Association mapping panel	wsnp_Ex_c8429_14198883	1A	307813881
Population 1	Association mapping panel	Ra_c26970_1740	1A	307815901
Population 1	Association mapping panel	Excalibur_c37474_868	1A	308679619
Population 1	Association mapping panel	Excalibur_c37474_179	1A	308680774
Population 1	Association mapping panel	BS00064548_51	1A	309174028
Population 1	Association mapping panel	wsnp_Ex_c9902_16309166	1A	309392494
Population 1	Association mapping panel	IAAV2764	1A	309394196
Population 1	Association mapping panel	Ra_c10580_1629	1A	309395957
Population 1	Association mapping panel	RAC875_c49760_107	1A	309898761
Population 1	Association mapping panel	BS00095100_51	1A	310260193
Population 1	Association mapping panel	wsnp_Ku_rep_c71909_71634013	1A	310500443
Population 1	Association mapping panel	BS00064679_51	1A	313472655
Population 1	Association mapping panel	wsnp_Ex_c12339_19691393	1A	313513324
Population 1	Association mapping panel	Kukri_c8787_1248	1A	313513463
Population 1	Association mapping panel	BS00101116_51	1A	314824295
Population 1	Association mapping panel	IACX542	1A	315398570
Population 1	Association mapping panel	GENE-0572_334	1A	315398680
Population 1	Association mapping panel	Excalibur_rep_c110450_286	1A	317482360
Population 1	Association mapping panel	wsnp_BE585780A_Ta_2_1	1A	320712867
Population 1	Association mapping panel	wsnp_Ex_c5634_9907829	1A	321846764
Population 1	Association mapping panel	BS00090634_51	1A	321846783
Population 1	Association mapping panel	wsnp_Ex_c5634_9906981	1A	321847612
Population 1	Association mapping panel	Kukri_c6622_763	1A	321847640
Population 1	Association mapping panel	wsnp_Ku_c16117_24917524	1A	321848116
Population 1	Association mapping panel	RAC875_c21842_1647	1A	322110323
Population 1	Association mapping panel	Kukri_c27874_515	1A	325556942
Population 1	Association mapping panel	wsnp_Ex_rep_c105541_89932598	1A	326633019
Population 1	Association mapping panel	Excalibur_c110968_321	1A	331650239
Population 1	Association mapping panel	Kukri_rep_c88171_730	1A	335167865
Population 1	Association mapping panel	BS00062715_51	1A	335323590
Population 1	Association mapping panel	Kukri_c691_3187	1A	335535460
Population 1	Association mapping panel	BobWhite_c39091_286	1A	337373533
Population 1	Association mapping panel	BobWhite_c3144_473	1A	338015514
Population 1	Association mapping panel	Ra_c272_1632	1A	338546998
Population 1	Association mapping panel	wsnp_Ex_c34821_43076533	1A	338548942
Population 1	Association mapping panel	wsnp_Ku_c17726_26872129	1A	339191975
Population 1	Association mapping panel	wsnp_Ex_c44049_50205457	1A	339213011
Population 1	Association mapping panel	wsnp_Ex_c44049_50205904	1A	339213600
Population 1	Association mapping panel	Kukri_c32885_145	1A	340117113
Population 1	Association mapping panel	wsnp_Ex_c8364_14095508	1A	340375483
Population 1	Association mapping panel	Excalibur_c19908_459	1A	343935539
Population 1	Association mapping panel	Excalibur_c24041_794	1A	345228691
Population 1	Association mapping panel	RAC875_c18539_1159	1A	345838407
Population 1	Association mapping panel	IAAV5730	1A	346024264
Population 1	Association mapping panel	wsnp_Ex_c34260_42602649	1A	346026274
Population 1	Association mapping panel	wsnp_Ex_c34260_42602746	1A	346026493
Population 1	Association mapping panel	Ex_c5759_663	1A	346648849
Population 1	Association mapping panel	Ex_c5759_628	1A	346648884
Population 1	Association mapping panel	RAC875_c15998_53	1A	346848477
Population 1	Association mapping panel	wsnp_Ex_c33831_42253707	1A	346848627
Population 1	Association mapping panel	RFL_Contig921_337	1A	347339474
Population 1	Association mapping panel	GENE-0116_102	1A	349171364
Population 1	Association mapping panel	Excalibur_c3140_697	1A	349171700
Population 1	Association mapping panel	CAP7_rep_c7114_55	1A	349171734
Population 1	Association mapping panel	wsnp_Ex_c9979_16421462	1A	349177711
Population 1	Association mapping panel	GENE-1214_288	1A	349456195
Population 1	Association mapping panel	wsnp_Ex_c7271_12483592	1A	350253217
Population 1	Association mapping panel	wsnp_Ex_c43454_49770425	1A	351530537
Population 1	Association mapping panel	Kukri_c6462_320	1A	351533125
Population 1	Association mapping panel	Ku_c1564_1190	1A	351948785
Population 1	Association mapping panel	wsnp_Ex_c12352_19708127	1A	353537521
Population 1	Association mapping panel	Kukri_rep_c106359_124	1A	353537671
Population 1	Association mapping panel	RAC875_c19749_181	1A	353539415
Population 1	Association mapping panel	wsnp_Ex_c1374_2630879	1A	353657979
Population 1	Association mapping panel	wsnp_Ex_c1374_2630830	1A	353657983
Population 1	Association mapping panel	wsnp_Ex_c8885_14842394	1A	353693484
Population 1	Association mapping panel	wsnp_Ex_c15383_23645972	1A	354378843
Population 1	Association mapping panel	wsnp_Ra_c18045_27024765	1A	354768113
Population 1	Association mapping panel	GENE-0126_140	1A	354769134
Population 1	Association mapping panel	Kukri_c43730_841	1A	354769767
Population 1	Association mapping panel	Excalibur_rep_c68424_255	1A	354769773
Population 1	Association mapping panel	wsnp_Ex_c21592_30743815	1A	354769923
Population 1	Association mapping panel	wsnp_Ex_c21592_30743513	1A	354770225
Population 1	Association mapping panel	wsnp_Ex_c3572_6531810	1A	355142306
Population 1	Association mapping panel	RFL_Contig5001_1099	1A	355429167
Population 1	Association mapping panel	RAC875_c5227_1385	1A	355809991
Population 1	Association mapping panel	RAC875_c33300_141	1A	355814475
Population 1	Association mapping panel	CAP12_c6266_339	1A	356331985
Population 1	Association mapping panel	CAP12_c6266_298	1A	356332026
Population 1	Association mapping panel	CAP12_c6266_187	1A	356332137
Population 1	Association mapping panel	RAC875_c68797_400	1A	356442964
Population 1	Association mapping panel	CAP11_c1969_268	1A	356446324
Population 1	Association mapping panel	BobWhite_c46349_402	1A	356446540
Population 1	Association mapping panel	BobWhite_c43322_203	1A	356447970
Population 1	Association mapping panel	Excalibur_rep_c86757_244	1A	356457845
Population 1	Association mapping panel	wsnp_Ku_c18611_27943266	1A	356457933
Population 1	Association mapping panel	Excalibur_c33881_618	1A	356830241
Population 1	Association mapping panel	Excalibur_c59486_172	1A	357221259
Population 1	Association mapping panel	Kukri_rep_c103147_745	1A	357976054
Population 1	Association mapping panel	IACX2325	1A	357976085
Population 1	Association mapping panel	Tdurum_contig10326_151	1A	359667836
Population 1	Association mapping panel	RAC875_c38417_246	1A	360249728
Population 1	Association mapping panel	Kukri_rep_c108436_534	1A	362966816
Population 1	Association mapping panel	Excalibur_c14943_695	1A	362967803
Population 1	Association mapping panel	RAC875_c94973_396	1A	363089524
Population 1	Association mapping panel	RAC875_c104148_77	1A	363506480
Population 1	Association mapping panel	RAC875_rep_c113313_607	1A	364082047
Population 1	Association mapping panel	RAC875_c8515_653	1A	364082319
Population 1	Association mapping panel	BobWhite_c1488_299	1A	364311572
Population 1	Association mapping panel	BobWhite_c1488_504	1A	364311755
Population 1	Association mapping panel	Ra_c11023_679	1A	364313045
Population 1	Association mapping panel	RAC875_c39721_351	1A	365137652
Population 1	Association mapping panel	Kukri_c47825_138	1A	365140025
Population 1	Association mapping panel	wsnp_Ra_c6182_10833256	1A	365668061
Population 1	Association mapping panel	wsnp_Ex_rep_c101746_87053634	1A	365668146
Population 1	Association mapping panel	Kukri_rep_c101316_375	1A	365668174
Population 1	Association mapping panel	BobWhite_c1318_691	1A	366502314
Population 1	Association mapping panel	GENE-0168_7	1A	366939516
Population 1	Association mapping panel	Excalibur_c25273_149	1A	369296386
Population 1	Association mapping panel	Excalibur_c49588_76	1A	369616535
Population 1	Association mapping panel	CAP7_c3269_236	1A	369617083
Population 1	Association mapping panel	wsnp_Ex_c3906_7086294	1A	370228681
Population 1	Association mapping panel	RAC875_c39125_365	1A	370228699
Population 1	Association mapping panel	Ex_c6765_2118	1A	370497372
Population 1	Association mapping panel	wsnp_Ex_rep_c103087_88123733	1A	371104552
Population 1	Association mapping panel	wsnp_Ex_rep_c103087_88124573	1A	371105392
Population 1	Association mapping panel	GENE-0053_224	1A	371496971
Population 1	Association mapping panel	Kukri_c67601_267	1A	371498944
Population 1	Association mapping panel	BS00081455_51	1A	371500883
Population 1	Association mapping panel	wsnp_Ex_c18169_26977013	1A	371501019
Population 1	Association mapping panel	Tdurum_contig55009_1153	1A	371509130
Population 1	Association mapping panel	wsnp_Ex_c4605_8241260	1A	371509280
Population 1	Association mapping panel	wsnp_Ex_c4605_8240189	1A	371510349
Population 1	Association mapping panel	wsnp_BF475149A_Ta_2_1	1A	371510740
Population 1	Association mapping panel	wsnp_Ex_c4605_8239915	1A	371510900
Population 1	Association mapping panel	wsnp_Ex_rep_c101414_86780996	1A	371511230
Population 1	Association mapping panel	RAC875_c3751_96	1A	371511263
Population 1	Association mapping panel	Kukri_c12165_1148	1A	374028928
Population 1	Association mapping panel	TA001772-0625	1A	375599180
Population 1	Association mapping panel	RAC875_c10400_791	1A	375949262
Population 1	Association mapping panel	BS00094681_51	1A	376069974
Population 1	Association mapping panel	wsnp_BE403956A_Ta_2_3	1A	376844866
Population 1	Association mapping panel	IACX293	1A	376845224
Population 1	Association mapping panel	wsnp_BE403956B_Ta_2_3	1A	376845305
Population 1	Association mapping panel	BS00077199_51	1A	376851332
Population 1	Association mapping panel	wsnp_Ex_rep_c69738_68695568	1A	377511887
Population 1	Association mapping panel	Kukri_c54467_100	1A	377512037
Population 1	Association mapping panel	wsnp_Ku_c47386_53862969	1A	377514203
Population 1	Association mapping panel	Excalibur_rep_c107144_405	1A	377514323
Population 1	Association mapping panel	Kukri_c29668_338	1A	377518975
Population 1	Association mapping panel	Kukri_rep_c115954_137	1A	377521097
Population 1	Association mapping panel	IAAV7929	1A	378044874
Population 1	Association mapping panel	BS00011712_51	1A	378044996
Population 1	Association mapping panel	wsnp_Ra_c24776_34331660	1A	378357789
Population 1	Association mapping panel	Ku_c13515_171	1A	378513217
Population 1	Association mapping panel	wsnp_Ku_c4413_8008008	1A	378911340
Population 1	Association mapping panel	wsnp_Ex_c35563_43690084	1A	378911574
Population 1	Association mapping panel	wsnp_Ra_c4481_8119609	1A	378912469
Population 1	Association mapping panel	TA016013-1040	1A	378912538
Population 1	Association mapping panel	wsnp_Ex_c10100_16600633	1A	378912575
Population 1	Association mapping panel	BS00110766_51	1A	379117977
Population 1	Association mapping panel	Kukri_rep_c106037_96	1A	382441606
Population 1	Association mapping panel	Excalibur_rep_c113303_500	1A	382451900
Population 1	Association mapping panel	wsnp_Ex_c3565_6521098	1A	382452018
Population 1	Association mapping panel	wsnp_Ex_c3565_6520901	1A	382452215
Population 1	Association mapping panel	Excalibur_c3565_2673	1A	382452385
Population 1	Association mapping panel	RAC875_c105730_397	1A	382453117
Population 1	Association mapping panel	RAC875_c24560_604	1A	382461035
Population 1	Association mapping panel	GENE-0235_245	1A	382803354
Population 1	Association mapping panel	BS00041358_51	1A	383304435
Population 1	Association mapping panel	RAC875_c12808_182	1A	383713746
Population 1	Association mapping panel	BS00065146_51	1A	384216348
Population 1	Association mapping panel	wsnp_Ex_c6817_11761300	1A	384217840
Population 1	Association mapping panel	wsnp_Ex_c6817_11762714	1A	384222807
Population 1	Association mapping panel	wsnp_Ex_c3986_7217641	1A	386968699
Population 1	Association mapping panel	wsnp_Ex_rep_c66562_64849366	1A	387511084
Population 1	Association mapping panel	BobWhite_c4942_279	1A	389122587
Population 1	Association mapping panel	GENE-0283_96	1A	389763458
Population 1	Association mapping panel	GENE-4605_536	1A	391469875
Population 1	Association mapping panel	GENE-0491_632	1A	391689804
Population 1	Association mapping panel	Kukri_c12151_769	1A	392849337
Population 1	Association mapping panel	Tdurum_contig25434_209	1A	392849776
Population 1	Association mapping panel	Tdurum_contig25434_218	1A	392849785
Population 1	Association mapping panel	IACX5814	1A	393368597
Population 1	Association mapping panel	RAC875_c9899_510	1A	393530699
Population 1	Association mapping panel	Excalibur_rep_c84731_611	1A	394208548
Population 1	Association mapping panel	Tdurum_contig29228_114	1A	395919794
Population 1	Association mapping panel	Tdurum_contig42129_3350	1A	395925441
Population 1	Association mapping panel	RAC875_c9833_297	1A	395926894
Population 1	Association mapping panel	RAC875_c39200_143	1A	396263725
Population 1	Association mapping panel	RAC875_c32894_1038	1A	396518044
Population 1	Association mapping panel	Kukri_rep_c96140_621	1A	396518306
Population 1	Association mapping panel	RAC875_rep_c71685_445	1A	396842870
Population 1	Association mapping panel	Kukri_c8332_120	1A	398148585
Population 1	Association mapping panel	Tdurum_contig24079_635	1A	399339405
Population 1	Association mapping panel	TA004725-0348	1A	399444508
Population 1	Association mapping panel	Excalibur_c19374_344	1A	399722286
Population 1	Association mapping panel	BS00012051_51	1A	403900728
Population 1	Association mapping panel	Ku_c10106_313	1A	404446126
Population 1	Association mapping panel	Kukri_rep_c73393_848	1A	404446477
Population 1	Association mapping panel	GENE-0549_18	1A	404665068
Population 1	Association mapping panel	JD_c6360_288	1A	404665109
Population 1	Association mapping panel	BobWhite_rep_c64736_316	1A	413868232
Population 1	Association mapping panel	Tdurum_contig10250_272	1A	414050130
Population 1	Association mapping panel	Kukri_c65726_173	1A	419186048
Population 1	Association mapping panel	BobWhite_c30109_240	1A	422241713
Population 1	Association mapping panel	Tdurum_contig25797_564	1A	422242256
Population 1	Association mapping panel	Excalibur_c53069_54	1A	423508090
Population 1	Association mapping panel	RFL_Contig530_2305	1A	426644827
Population 1	Association mapping panel	Kukri_c65726_314	1A	427099809
Population 1	Association mapping panel	Tdurum_contig45357_821	1A	427102164
Population 1	Association mapping panel	wsnp_Ra_c8484_14372815	1A	429660333
Population 1	Association mapping panel	wsnp_Ex_c17452_26163465	1A	429660636
Population 1	Association mapping panel	TA002594-0782	1A	432017255
Population 1	Association mapping panel	RFL_Contig5706_1294	1A	432845545
Population 1	Association mapping panel	Tdurum_contig99671_174	1A	434406888
Population 1	Association mapping panel	wsnp_Ex_c22963_32183009	1A	434455590
Population 1	Association mapping panel	Ex_c25689_1606	1A	434829207
Population 1	Association mapping panel	Ex_c25689_1603	1A	434829210
Population 1	Association mapping panel	Ra_c54249_1031	1A	434829304
Population 1	Association mapping panel	Tdurum_contig50221_210	1A	436280013
Population 1	Association mapping panel	RAC875_c6664_63	1A	436723035
Population 1	Association mapping panel	Kukri_c23350_433	1A	436723065
Population 1	Association mapping panel	Ex_c12584_2014	1A	436910836
Population 1	Association mapping panel	Ex_c36987_538	1A	437413332
Population 1	Association mapping panel	wsnp_Ex_c10257_16825240	1A	438263704
Population 1	Association mapping panel	wsnp_Ex_rep_c69986_68942866	1A	440131587
Population 1	Association mapping panel	RAC875_rep_c74070_518	1A	440131660
Population 1	Association mapping panel	JD_c63991_766	1A	440132802
Population 1	Association mapping panel	Ex_c4121_1205	1A	440141575
Population 1	Association mapping panel	Ku_c23960_333	1A	440198027
Population 1	Association mapping panel	IAAV4866	1A	442005094
Population 1	Association mapping panel	wsnp_Ex_rep_c68712_67571580	1A	442265571
Population 1	Association mapping panel	Excalibur_c95579_465	1A	442267483
Population 1	Association mapping panel	Excalibur_c869_2091	1A	442935381
Population 1	Association mapping panel	wsnp_Ex_rep_c66846_65240088	1A	443059667
Population 1	Association mapping panel	GENE-0505_443	1A	443585485
Population 1	Association mapping panel	BobWhite_rep_c66032_270	1A	445928312
Population 1	Association mapping panel	wsnp_Ra_c21032_30370234	1A	447055379
Population 1	Association mapping panel	Ex_c42595_2332	1A	447674485
Population 1	Association mapping panel	Excalibur_c42595_581	1A	447677908
Population 1	Association mapping panel	wsnp_Ex_rep_c66883_65286958	1A	447678387
Population 1	Association mapping panel	Kukri_c35255_1312	1A	449793645
Population 1	Association mapping panel	IAAV7383	1A	450409245
Population 1	Association mapping panel	RAC875_c46646_549	1A	451707859
Population 1	Association mapping panel	IACX5699	1A	453815464
Population 1	Association mapping panel	wsnp_Ku_c20139_29729256	1A	454213387
Population 1	Association mapping panel	RAC875_c8878_232	1A	454511127
Population 1	Association mapping panel	Kukri_c667_1073	1A	454516316
Population 1	Association mapping panel	Kukri_c20672_360	1A	456081761
Population 1	Association mapping panel	Excalibur_c50665_1323	1A	456266771
Population 1	Association mapping panel	Ku_c5611_1705	1A	459557204
Population 1	Association mapping panel	BS00005206_51	1A	459687832
Population 1	Association mapping panel	Kukri_c12945_349	1A	460289912
Population 1	Association mapping panel	tplb0059e14_515	1A	460636780
Population 1	Association mapping panel	Ra_c68984_1882	1A	460637139
Population 1	Association mapping panel	Kukri_c35200_895	1A	461235618
Population 1	Association mapping panel	IAAV5455	1A	461667246
Population 1	Association mapping panel	Jagger_c1403_60	1A	462755618
Population 1	Association mapping panel	tplb0041a22_935	1A	463699645
Population 1	Association mapping panel	Kukri_c22434_513	1A	464129523
Population 1	Association mapping panel	wsnp_Ku_c4018_7333828	1A	464129949
Population 1	Association mapping panel	wsnp_Ex_c572_1138770	1A	464130115
Population 1	Association mapping panel	IAAV7203	1A	464130346
Population 1	Association mapping panel	wsnp_Ex_c572_1138339	1A	464130546
Population 1	Association mapping panel	Ra_c2895_591	1A	464130901
Population 1	Association mapping panel	RAC875_c87890_234	1A	464910594
Population 1	Association mapping panel	Excalibur_c59894_97	1A	465501616
Population 1	Association mapping panel	wsnp_Ku_c39862_48205590	1A	465515172
Population 1	Association mapping panel	Kukri_c32430_109	1A	465515835
Population 1	Association mapping panel	wsnp_Ex_c4310_7770452	1A	465933216
Population 1	Association mapping panel	IACX18883	1A	466474758
Population 1	Association mapping panel	RAC875_c86680_391	1A	466492075
Population 1	Association mapping panel	Kukri_c88698_296	1A	466518780
Population 1	Association mapping panel	BS00021719_51	1A	466810846
Population 1	Association mapping panel	Kukri_c50572_263	1A	467181355
Population 1	Association mapping panel	Excalibur_c154_375	1A	467710703
Population 1	Association mapping panel	RAC875_c19014_725	1A	470261832
Population 1	Association mapping panel	JD_c3116_778	1A	470261953
Population 1	Association mapping panel	wsnp_Ex_c4561_8184576	1A	470261982
Population 1	Association mapping panel	Ex_c28144_1843	1A	472953834
Population 1	Association mapping panel	RAC875_c15426_1713	1A	472957706
Population 1	Association mapping panel	Ex_c8514_1342	1A	473331628
Population 1	Association mapping panel	RAC875_rep_c119728_146	1A	473770825
Population 1	Association mapping panel	Excalibur_c5218_75	1A	473792362
Population 1	Association mapping panel	wsnp_Ex_c25734_34995416	1A	473796877
Population 1	Association mapping panel	BobWhite_rep_c49207_243	1A	474638136
Population 1	Association mapping panel	BS00033469_51	1A	474660808
Population 1	Association mapping panel	RAC875_c21625_246	1A	475253894
Population 1	Association mapping panel	wsnp_Ex_c56097_58351893	1A	475256277
Population 1	Association mapping panel	Excalibur_c56097_168	1A	475256802
Population 1	Association mapping panel	Ra_c6038_588	1A	475259537
Population 1	Association mapping panel	Ra_c58315_265	1A	475259982
Population 1	Association mapping panel	RAC875_c31133_464	1A	475593345
Population 1	Association mapping panel	Kukri_c3582_87	1A	476262728
Population 1	Association mapping panel	CAP11_c654_240	1A	476320401
Population 1	Association mapping panel	Kukri_c65942_493	1A	476930624
Population 1	Association mapping panel	RAC875_c25507_551	1A	476930624
Population 1	Association mapping panel	wsnp_Ku_c2815_5317230	1A	478627058
Population 1	Association mapping panel	IAAV1225	1A	478654499
Population 1	Association mapping panel	BS00065676_51	1A	479307416
Population 1	Association mapping panel	Kukri_c27785_400	1A	481423139
Population 1	Association mapping panel	wsnp_Ex_rep_c70358_69302556	1A	481432053
Population 1	Association mapping panel	Kukri_c20062_389	1A	482141132
Population 1	Association mapping panel	RAC875_c53185_802	1A	482141621
Population 1	Association mapping panel	BS00023101_51	1A	482422351
Population 1	Association mapping panel	wsnp_Ex_c534_1058778	1A	482422626
Population 1	Association mapping panel	wsnp_JD_c13903_13781269	1A	482422626
Population 1	Association mapping panel	IACX662	1A	482423857
Population 1	Association mapping panel	wsnp_JD_c5659_6814240	1A	482424014
Population 1	Association mapping panel	wsnp_BE495786A_Ta_2_1	1A	483240284
Population 1	Association mapping panel	Excalibur_c7033_159	1A	483240998
Population 1	Association mapping panel	BS00087601_51	1A	483243544
Population 1	Association mapping panel	Ku_c1571_1457	1A	483280283
Population 1	Association mapping panel	wsnp_Ex_c5216_9235964	1A	483280628
Population 1	Association mapping panel	Tdurum_contig31304_527	1A	483345839
Population 1	Association mapping panel	IAAV2072	1A	483857946
Population 1	Association mapping panel	IACX4378	1A	483912570
Population 1	Association mapping panel	Kukri_c10065_415	1A	483913864
Population 1	Association mapping panel	IACX4386	1A	483914158
Population 1	Association mapping panel	CAP11_c1972_285	1A	484336167
Population 1	Association mapping panel	CAP7_c12435_63	1A	484344388
Population 1	Association mapping panel	RAC875_c94534_75	1A	484345459
Population 1	Association mapping panel	GENE-0091_426	1A	484352277
Population 1	Association mapping panel	BobWhite_c6803_387	1A	484352684
Population 1	Association mapping panel	Excalibur_c30591_637	1A	484355496
Population 1	Association mapping panel	RAC875_c31276_1128	1A	485904755
Population 1	Association mapping panel	wsnp_Ex_c27940_37101775	1A	485904928
Population 1	Association mapping panel	wsnp_Ra_c12148_19539667	1A	485905341
Population 1	Association mapping panel	Ex_c5192_943	1A	486571543
Population 1	Association mapping panel	wsnp_Ex_c5192_9203682	1A	486571641
Population 1	Association mapping panel	wsnp_Ex_c5192_9203100	1A	486572510
Population 1	Association mapping panel	wsnp_Ex_c12336_19686808	1A	486574536
Population 1	Association mapping panel	BS00073585_51	1A	486797312
Population 1	Association mapping panel	Excalibur_c32167_59	1A	486910166
Population 1	Association mapping panel	wsnp_Ku_c23926_33870364	1A	486910770
Population 1	Association mapping panel	wsnp_Ex_c8588_14419007	1A	486911551
Population 1	Association mapping panel	GENE-4927_542	1A	486914448
Population 1	Association mapping panel	wsnp_Ex_c34344_42676379	1A	486922843
Population 1	Association mapping panel	wsnp_Ex_rep_c66628_64934660	1A	486924903
Population 1	Association mapping panel	CAP12_c2265_240	1A	487618873
Population 1	Association mapping panel	wsnp_Ku_c33028_42580216	1A	488577201
Population 1	Association mapping panel	wsnp_Ex_c42282_48900922	1A	488579187
Population 1	Association mapping panel	Kukri_c52952_315	1A	488579794
Population 1	Association mapping panel	Ra_c6701_506	1A	488654749
Population 1	Association mapping panel	wsnp_Ku_c39878_48218985	1A	488654812
Population 1	Association mapping panel	BS00072982_51	1A	488661788
Population 1	Association mapping panel	IAAV5406	1A	488871909
Population 1	Association mapping panel	Ku_c8351_2029	1A	488872059
Population 1	Association mapping panel	RAC875_c38916_66	1A	489124113
Population 1	Association mapping panel	wsnp_Ra_c16080_24638622	1A	489291672
Population 1	Association mapping panel	RFL_Contig4231_575	1A	489627316
Population 1	Association mapping panel	RAC875_c23081_141	1A	492665353
Population 1	Association mapping panel	wsnp_Ex_c21193_30320134	1A	492683492
Population 1	Association mapping panel	BobWhite_c12568_900	1A	492683642
Population 1	Association mapping panel	BS00022742_51	1A	494334636
Population 1	Association mapping panel	GENE-0410_71	1A	494732482
Population 1	Association mapping panel	Ra_c9876_373	1A	495029273
Population 1	Association mapping panel	Ex_c4051_1826	1A	495029494
Population 1	Association mapping panel	Excalibur_rep_c104902_106	1A	495029932
Population 1	Association mapping panel	Ra_c7552_772	1A	495030141
Population 1	Association mapping panel	IAAV8429	1A	495030948
Population 1	Association mapping panel	IACX5821	1A	495253654
Population 1	Association mapping panel	IACX11029	1A	495950298
Population 1	Association mapping panel	Ra_c62804_1641	1A	495954531
Population 1	Association mapping panel	Excalibur_c48379_413	1A	495954576
Population 1	Association mapping panel	BS00032112_51	1A	495956747
Population 1	Association mapping panel	RAC875_c19579_377	1A	495958121
Population 1	Association mapping panel	wsnp_Ex_rep_c105443_89868548	1A	495960298
Population 1	Association mapping panel	RAC875_rep_c111001_187	1A	495961268
Population 1	Association mapping panel	wsnp_Ra_c4664_8410628	1A	496955185
Population 1	Association mapping panel	wsnp_Ex_c19294_28225846	1A	496955730
Population 1	Association mapping panel	wsnp_Ex_c35821_43892960	1A	497214075
Population 1	Association mapping panel	wsnp_Ku_c16913_25885872	1A	497214076
Population 1	Association mapping panel	Kukri_c16913_422	1A	497214225
Population 1	Association mapping panel	Ku_c16913_363	1A	497214284
Population 1	Association mapping panel	Ku_c16913_324	1A	497214323
Population 1	Association mapping panel	IAAV5535	1A	497815751
Population 1	Association mapping panel	RAC875_c102223_220	1A	497942015
Population 1	Association mapping panel	IACX3047	1A	497980692
Population 1	Association mapping panel	wsnp_Ex_c55986_58282517	1A	499015954
Population 1	Association mapping panel	Ra_c105707_788	1A	499016030
Population 1	Association mapping panel	BS00089894_51	1A	499018150
Population 1	Association mapping panel	RAC875_c7674_634	1A	499359812
Population 1	Association mapping panel	wsnp_Ex_rep_c109742_92411838	1A	499541019
Population 1	Association mapping panel	wsnp_Ku_c21316_31053776	1A	499633778
Population 1	Association mapping panel	RFL_Contig4576_702	1A	500680328
Population 1	Association mapping panel	BS00048610_51	1A	500926518
Population 1	Association mapping panel	Excalibur_c15357_432	1A	500931335
Population 1	Association mapping panel	tplb0053p01_1832	1A	500933645
Population 1	Association mapping panel	TA003955-1138	1A	501103489
Population 1	Association mapping panel	BobWhite_c37384_208	1A	501114063
Population 1	Association mapping panel	Excalibur_c30955_479	1A	501116426
Population 1	Association mapping panel	Tdurum_contig42490_1315	1A	501278610
Population 1	Association mapping panel	BS00100120_51	1A	501288553
Population 1	Association mapping panel	IACX5921	1A	501459719
Population 1	Association mapping panel	IACX5793	1A	502040459
Population 1	Association mapping panel	IACX5960	1A	502040567
Population 1	Association mapping panel	Kukri_rep_c118476_63	1A	502041978
Population 1	Association mapping panel	BS00011274_51	1A	502141703
Population 1	Association mapping panel	RFL_Contig4780_762	1A	502294718
Population 1	Association mapping panel	wsnp_Ra_c3270_6136110	1A	502451004
Population 1	Association mapping panel	wsnp_Ra_c3270_6136601	1A	502451495
Population 1	Association mapping panel	IAAV8804	1A	502451611
Population 1	Association mapping panel	BobWhite_c29908_113	1A	502451645
Population 1	Association mapping panel	Kukri_rep_c117029_125	1A	502459062
Population 1	Association mapping panel	RFL_Contig3919_1348	1A	502501181
Population 1	Association mapping panel	wsnp_BE445113A_Ta_2_1	1A	502501359
Population 1	Association mapping panel	TA002540-0938	1A	504298633
Population 1	Association mapping panel	RAC875_c13394_924	1A	504299169
Population 1	Association mapping panel	wsnp_Ku_c15214_23756800	1A	504779994
Population 1	Association mapping panel	wsnp_BG314157A_Ta_2_1	1A	504836763
Population 1	Association mapping panel	Kukri_c18413_168	1A	504837531
Population 1	Association mapping panel	Kukri_c53153_92	1A	504840116
Population 1	Association mapping panel	BS00065325_51	1A	504843843
Population 1	Association mapping panel	RFL_Contig22_617	1A	504847351
Population 1	Association mapping panel	TA004265-0757	1A	504847503
Population 1	Association mapping panel	RAC875_c29540_1109	1A	505748886
Population 1	Association mapping panel	RAC875_c29540_413	1A	505749577
Population 1	Association mapping panel	BobWhite_c3283_54	1A	505749815
Population 1	Association mapping panel	wsnp_Ku_c33530_43012957	1A	505750316
Population 1	Association mapping panel	wsnp_Ex_c22377_31571527	1A	505750807
Population 1	Association mapping panel	wsnp_Ex_rep_c108951_91954190	1A	505751205
Population 1	Association mapping panel	wsnp_Ex_c5245_9283053	1A	505751705
Population 1	Association mapping panel	wsnp_Ra_c11877_19161832	1A	505752669
Population 1	Association mapping panel	RAC875_c24047_284	1A	505773028
Population 1	Association mapping panel	Kukri_c58155_786	1A	505905003
Population 1	Association mapping panel	Ex_c2848_957	1A	505905686
Population 1	Association mapping panel	Tdurum_contig25381_179	1A	506210511
Population 1	Association mapping panel	tplb0045g22_418	1A	506773869
Population 1	Association mapping panel	RAC875_c37545_289	1A	506786520
Population 1	Association mapping panel	tplb0025h06_1293	1A	506786900
Population 1	Association mapping panel	BS00067652_51	1A	506841453
Population 1	Association mapping panel	wsnp_Ex_c3293_6072122	1A	506973938
Population 1	Association mapping panel	wsnp_Ra_c9209_15425473	1A	506974045
Population 1	Association mapping panel	Ra_c1311_1360	1A	506974275
Population 1	Association mapping panel	Ku_c7975_644	1A	507016013
Population 1	Association mapping panel	Kukri_c39377_286	1A	507029503
Population 1	Association mapping panel	Kukri_c29039_315	1A	507173633
Population 1	Association mapping panel	RAC875_c4135_1782	1A	507177004
Population 1	Association mapping panel	wsnp_Ku_c15419_24019436	1A	507177154
Population 1	Association mapping panel	wsnp_Ex_c18462_27305612	1A	507177249
Population 1	Association mapping panel	Kukri_c29121_226	1A	507776781
Population 1	Association mapping panel	BS00065601_51	1A	508037184
Population 1	Association mapping panel	Kukri_c43410_348	1A	508038196
Population 1	Association mapping panel	RAC875_c27417_150	1A	508039139
Population 1	Association mapping panel	Kukri_rep_c105589_73	1A	508039710
Population 1	Association mapping panel	Kukri_c12758_617	1A	508045787
Population 1	Association mapping panel	IAAV332	1A	508345312
Population 1	Association mapping panel	wsnp_Ku_c10292_17066821	1A	508345692
Population 1	Association mapping panel	Excalibur_c3475_903	1A	508345712
Population 1	Association mapping panel	wsnp_Ex_c3475_6362087	1A	508346398
Population 1	Association mapping panel	Excalibur_c3475_113	1A	508346502
Population 1	Association mapping panel	wsnp_Ku_c1642_3232242	1A	508569155
Population 1	Association mapping panel	Kukri_c78135_166	1A	508716426
Population 1	Association mapping panel	Excalibur_c3429_236	1A	509360241
Population 1	Association mapping panel	Excalibur_c3429_652	1A	509361275
Population 1	Association mapping panel	TA004476-0719	1A	509620107
Population 1	Association mapping panel	TA003063-0097	1A	509635215
Population 1	Association mapping panel	wsnp_Ex_c15396_23659859	1A	510011577
Population 1	Association mapping panel	wsnp_CAP12_c1960_972031	1A	510011665
Population 1	Association mapping panel	RAC875_c16391_426	1A	510038807
Population 1	Association mapping panel	BS00030036_51	1A	510121251
Population 1	Association mapping panel	wsnp_Ex_c6452_11213329	1A	510124076
Population 1	Association mapping panel	BS00091479_51	1A	510206652
Population 1	Association mapping panel	RAC875_c24068_1017	1A	510442627
Population 1	Association mapping panel	GENE-0072_33	1A	511193900
Population 1	Association mapping panel	IACX5695	1A	512958137
Population 1	Association mapping panel	BS00089563_51	1A	512958191
Population 1	Association mapping panel	CAP11_c3464_68	1A	512959313
Population 1	Association mapping panel	Tdurum_contig29616_817	1A	514105254
Population 1	Association mapping panel	BobWhite_c7337_717	1A	514107424
Population 1	Association mapping panel	wsnp_Ex_rep_c66423_64641680	1A	514323930
Population 1	Association mapping panel	wsnp_Ex_rep_c66389_64588992	1A	514325464
Population 1	Association mapping panel	wsnp_Ex_c32590_41222878	1A	514326007
Population 1	Association mapping panel	BS00088035_51	1A	514326157
Population 1	Association mapping panel	Kukri_c54678_88	1A	515069016
Population 1	Association mapping panel	Kukri_c1313_746	1A	515153516
Population 1	Association mapping panel	Kukri_c1313_1158	1A	515153928
Population 1	Association mapping panel	RAC875_c36737_316	1A	515154219
Population 1	Association mapping panel	Ku_c1313_1673	1A	515154443
Population 1	Association mapping panel	Ku_c10813_1122	1A	515380772
Population 1	Association mapping panel	Ra_c64515_242	1A	515383066
Population 1	Association mapping panel	wsnp_Ex_c1997_3757508	1A	515623193
Population 1	Association mapping panel	wsnp_Ex_c1997_3757496	1A	515623205
Population 1	Association mapping panel	wsnp_Ex_c1997_3757415	1A	515623286
Population 1	Association mapping panel	Ku_c809_2419	1A	515623709
Population 1	Association mapping panel	wsnp_Ex_c1997_3755945	1A	515624877
Population 1	Association mapping panel	Jagger_c5280_407	1A	515625233
Population 1	Association mapping panel	wsnp_JD_c6544_7697412	1A	515625383
Population 1	Association mapping panel	Kukri_rep_c109473_80	1A	515625410
Population 1	Association mapping panel	wsnp_JD_c6544_7697235	1A	515625560
Population 1	Association mapping panel	Kukri_c49170_655	1A	516038300
Population 1	Association mapping panel	IACX6064	1A	516338847
Population 1	Association mapping panel	Kukri_c12984_465	1A	517191018
Population 1	Association mapping panel	Excalibur_c14911_466	1A	517196517
Population 1	Association mapping panel	Excalibur_c14911_546	1A	517196589
Population 1	Association mapping panel	RAC875_c80876_67	1A	517198302
Population 1	Association mapping panel	BobWhite_c14587_51	1A	517198971
Population 1	Association mapping panel	wsnp_Ku_c23012_32893918	1A	518051528
Population 1	Association mapping panel	BS00022158_51	1A	518051608
Population 1	Association mapping panel	CAP12_c1979_117	1A	518056649
Population 1	Association mapping panel	BobWhite_c11044_322	1A	518108004
Population 1	Association mapping panel	Tdurum_contig85620_467	1A	518108107
Population 1	Association mapping panel	BS00088136_51	1A	518239612
Population 1	Association mapping panel	Tdurum_contig30517_578	1A	518240708
Population 1	Association mapping panel	TA002402-1350	1A	518241623
Population 1	Association mapping panel	Excalibur_c9149_1326	1A	518242734
Population 1	Association mapping panel	BobWhite_c11946_277	1A	518458862
Population 1	Association mapping panel	BS00022788_51	1A	518458941
Population 1	Association mapping panel	Excalibur_c10496_651	1A	518770281
Population 1	Association mapping panel	Excalibur_c52725_585	1A	519069140
Population 1	Association mapping panel	RAC875_c44775_130	1A	519082733
Population 1	Association mapping panel	Excalibur_c1845_4911	1A	519148259
Population 1	Association mapping panel	Excalibur_c65755_51	1A	519148413
Population 1	Association mapping panel	Ra_c24793_726	1A	519149413
Population 1	Association mapping panel	Kukri_c28695_269	1A	519154600
Population 1	Association mapping panel	wsnp_Ex_c1845_3472790	1A	519154750
Population 1	Association mapping panel	RAC875_c12993_201	1A	519155014
Population 1	Association mapping panel	RAC875_c12993_127	1A	519155088
Population 1	Association mapping panel	Excalibur_c1845_718	1A	519155751
Population 1	Association mapping panel	RAC875_c45115_340	1A	519156166
Population 1	Association mapping panel	RAC875_c45115_509	1A	519156487
Population 1	Association mapping panel	Kukri_c44509_455	1A	519790236
Population 1	Association mapping panel	Tdurum_contig25433_302	1A	519790274
Population 1	Association mapping panel	Excalibur_c35755_110	1A	520505808
Population 1	Association mapping panel	wsnp_Ex_c7585_12955306	1A	520701764
Population 1	Association mapping panel	wsnp_Ex_c9722_16062937	1A	521193345
Population 1	Association mapping panel	wsnp_JG_c3720_1558699	1A	521194221
Population 1	Association mapping panel	RAC875_c18839_403	1A	521195481
Population 1	Association mapping panel	Excalibur_c5033_587	1A	522055571
Population 1	Association mapping panel	Kukri_c18017_1696	1A	522055680
Population 1	Association mapping panel	IAAV2694	1A	522129226
Population 1	Association mapping panel	Excalibur_c29605_535	1A	522292433
Population 1	Association mapping panel	Excalibur_c49946_169	1A	522987852
Population 1	Association mapping panel	BobWhite_c26212_208	1A	522989877
Population 1	Association mapping panel	BobWhite_c14158_112	1A	523033360
Population 1	Association mapping panel	GENE-0487_795	1A	523047763
Population 1	Association mapping panel	GENE-0487_644	1A	523047957
Population 1	Association mapping panel	wsnp_BE517729A_Ta_2_1	1A	523049954
Population 1	Association mapping panel	tplb0031d22_1107	1A	523345696
Population 1	Association mapping panel	BS00039378_51	1A	524195674
Population 1	Association mapping panel	BS00039377_51	1A	524195709
Population 1	Association mapping panel	wsnp_Ex_c3145_5812670	1A	524205235
Population 1	Association mapping panel	Excalibur_c3145_70	1A	524205471
Population 1	Association mapping panel	Jagger_c5111_190	1A	524229816
Population 1	Association mapping panel	BS00065430_51	1A	525797778
Population 1	Association mapping panel	BS00011146_51	1A	528845194
Population 1	Association mapping panel	wsnp_Ex_c20495_29571203	1A	528845568
Population 1	Association mapping panel	CAP12_c3602_91	1A	528845618
Population 1	Association mapping panel	RAC875_rep_c120644_74	1A	528845648
Population 1	Association mapping panel	Tdurum_contig11896_550	1A	529616397
Population 1	Association mapping panel	wsnp_Ku_c5210_9289260	1A	529616538
Population 1	Association mapping panel	BobWhite_c27438_81	1A	529616550
Population 1	Association mapping panel	wsnp_Ku_c17322_26392311	1A	530321953
Population 1	Association mapping panel	GENE-0392_97	1A	530901088
Population 1	Association mapping panel	Excalibur_c8396_396	1A	531318317
Population 1	Association mapping panel	Excalibur_c64439_87	1A	531435415
Population 1	Association mapping panel	BS00062876_51	1A	531437685
Population 1	Association mapping panel	RFL_Contig4781_1792	1A	531820326
Population 1	Association mapping panel	BS00034278_51	1A	531820524
Population 1	Association mapping panel	CAP7_c1891_230	1A	531824361
Population 1	Association mapping panel	Kukri_c67383_102	1A	531851294
Population 1	Association mapping panel	Excalibur_c15617_425	1A	531853160
Population 1	Association mapping panel	wsnp_Ex_rep_c68493_67320068	1A	531858923
Population 1	Association mapping panel	RAC875_c8482_160	1A	531860721
Population 1	Association mapping panel	wsnp_Ex_rep_c68085_66839109	1A	531862196
Population 1	Association mapping panel	wsnp_Ex_c3258_6004611	1A	531880503
Population 1	Association mapping panel	Excalibur_c1236_840	1A	531882627
Population 1	Association mapping panel	wsnp_Ra_c11594_18777085	1A	531883471
Population 1	Association mapping panel	Excalibur_rep_c69456_172	1A	532236472
Population 1	Association mapping panel	Excalibur_c7370_179	1A	532692019
Population 1	Association mapping panel	wsnp_Ra_c15564_23999084	1A	532692169
Population 1	Association mapping panel	BS00078029_51	1A	532865597
Population 1	Association mapping panel	RAC875_c10083_800	1A	532877323
Population 1	Association mapping panel	GENE-0527_92	1A	533260194
Population 1	Association mapping panel	wsnp_Ex_rep_c111610_93458148	1A	533262521
Population 1	Association mapping panel	Ra_c21472_1369	1A	533262798
Population 1	Association mapping panel	IAAV3490	1A	533262951
Population 1	Association mapping panel	Ku_c12688_352	1A	533299233
Population 1	Association mapping panel	Tdurum_contig48037_385	1A	533337574
Population 1	Association mapping panel	CAP7_c11581_78	1A	533744328
Population 1	Association mapping panel	wsnp_Ra_rep_c95460_83855592	1A	533899774
Population 1	Association mapping panel	RAC875_c1136_363	1A	533904617
Population 1	Association mapping panel	TA005251-0278	1A	533905779
Population 1	Association mapping panel	wsnp_JD_c7581_8666052	1A	533906688
Population 1	Association mapping panel	wsnp_Ex_c4685_8377545	1A	533907169
Population 1	Association mapping panel	Jagger_c3646_235	1A	533907280
Population 1	Association mapping panel	BS00087588_51	1A	533907753
Population 1	Association mapping panel	Kukri_c84024_375	1A	534427998
Population 1	Association mapping panel	IAAV8743	1A	534498493
Population 1	Association mapping panel	Ku_c8310_865	1A	534501338
Population 1	Association mapping panel	wsnp_Ku_c33917_43336069	1A	534603837
Population 1	Association mapping panel	BobWhite_c28971_184	1A	534821101
Population 1	Association mapping panel	Excalibur_rep_c106078_822	1A	534828542
Population 1	Association mapping panel	Excalibur_c39257_634	1A	534828680
Population 1	Association mapping panel	CAP7_c4879_249	1A	534934576
Population 1	Association mapping panel	BS00028146_51	1A	535124658
Population 1	Association mapping panel	BS00011934_51	1A	535127002
Population 1	Association mapping panel	IACX9046	1A	535127305
Population 1	Association mapping panel	BS00010436_51	1A	535127400
Population 1	Association mapping panel	BS00010148_51	1A	535127517
Population 1	Association mapping panel	wsnp_Ex_c6378_11087794	1A	535127540
Population 1	Association mapping panel	Kukri_rep_c112383_588	1A	535131000
Population 1	Association mapping panel	wsnp_Ex_c6378_11086366	1A	535131150
Population 1	Association mapping panel	Kukri_c45512_193	1A	535579482
Population 1	Association mapping panel	RAC875_c15975_1208	1A	535580259
Population 1	Association mapping panel	RAC875_c100059_123	1A	535960658
Population 1	Association mapping panel	RAC875_c102343_204	1A	535965500
Population 1	Association mapping panel	BS00009104_51	1A	535971897
Population 1	Association mapping panel	Excalibur_c1066_303	1A	535974657
Population 1	Association mapping panel	BS00012042_51	1A	535994914
Population 1	Association mapping panel	Kukri_c49463_154	1A	536620705
Population 1	Association mapping panel	Excalibur_c94658_59	1A	536621771
Population 1	Association mapping panel	BS00110130_51	1A	536717192
Population 1	Association mapping panel	BS00022239_51	1A	536717212
Population 1	Association mapping panel	RAC875_rep_c102893_780	1A	536753063
Population 1	Association mapping panel	Excalibur_rep_c103592_955	1A	536753285
Population 1	Association mapping panel	wsnp_BG606986A_Ta_2_4	1A	537001717
Population 1	Association mapping panel	Excalibur_c28425_386	1A	537021946
Population 1	Association mapping panel	RFL_Contig2176_932	1A	538108451
Population 1	Association mapping panel	RFL_Contig2176_1111	1A	538108629
Population 1	Association mapping panel	RFL_Contig2176_1163	1A	538108681
Population 1	Association mapping panel	Kukri_c13978_132	1A	538108893
Population 1	Association mapping panel	Ex_c4060_510	1A	538108912
Population 1	Association mapping panel	RAC875_c6798_467	1A	538108963
Population 1	Association mapping panel	Excalibur_c44818_109	1A	538109405
Population 1	Association mapping panel	RAC875_c52957_154	1A	538109451
Population 1	Association mapping panel	BS00109991_51	1A	538116809
Population 1	Association mapping panel	BS00022261_51	1A	538116909
Population 1	Association mapping panel	BS00110627_51	1A	538116961
Population 1	Association mapping panel	GENE-0262_431	1A	538290959
Population 1	Association mapping panel	BS00022848_51	1A	538341969
Population 1	Association mapping panel	Excalibur_c47013_1503	1A	538630272
Population 1	Association mapping panel	BS00073413_51	1A	538748084
Population 1	Association mapping panel	RAC875_c120509_133	1A	539019865
Population 1	Association mapping panel	wsnp_Ra_c22110_31550370	1A	539201557
Population 1	Association mapping panel	Kukri_c34035_351	1A	539203004
Population 1	Association mapping panel	GENE-0069_468	1A	539636809
Population 1	Association mapping panel	Excalibur_c97157_65	1A	541439158
Population 1	Association mapping panel	BobWhite_c23632_322	1A	541499199
Population 1	Association mapping panel	Excalibur_rep_c107047_469	1A	541499667
Population 1	Association mapping panel	Excalibur_rep_c107047_679	1A	541499853
Population 1	Association mapping panel	Excalibur_rep_c107047_742	1A	541499916
Population 1	Association mapping panel	Tdurum_contig21114_255	1A	541635649
Population 1	Association mapping panel	Kukri_c24570_282	1A	541700019
Population 1	Association mapping panel	RAC875_c21411_162	1A	541700484
Population 1	Association mapping panel	BobWhite_c6046_304	1A	541706552
Population 1	Association mapping panel	Kukri_c7119_392	1A	541786423
Population 1	Association mapping panel	wsnp_Ex_c33452_41938013	1A	541786957
Population 1	Association mapping panel	IACX5994	1A	541787085
Population 1	Association mapping panel	wsnp_Ex_c33452_41938159	1A	541787092
Population 1	Association mapping panel	Excalibur_c22768_811	1A	541791732
Population 1	Association mapping panel	Excalibur_c22768_963	1A	541791884
Population 1	Association mapping panel	wsnp_Ex_c41953_48657850	1A	541879942
Population 1	Association mapping panel	RAC875_rep_c72890_63	1A	541880092
Population 1	Association mapping panel	TA001600-1603	1A	541881903
Population 1	Association mapping panel	Ra_c110766_321	1A	542071667
Population 1	Association mapping panel	Ku_c8992_405	1A	542137989
Population 1	Association mapping panel	Jagger_c6890_167	1A	543164993
Population 1	Association mapping panel	wsnp_Ex_rep_c102067_87314043	1A	543199127
Population 1	Association mapping panel	RAC875_rep_c105766_652	1A	543199423
Population 1	Association mapping panel	wsnp_Ex_rep_c102067_87313597	1A	543199573
Population 1	Association mapping panel	Kukri_rep_c115111_251	1A	543200358
Population 1	Association mapping panel	Tdurum_contig56158_60	1A	543360899
Population 1	Association mapping panel	RAC875_c12348_720	1A	543362369
Population 1	Association mapping panel	IAAV130	1A	543622002
Population 1	Association mapping panel	RFL_Contig5334_831	1A	543719743
Population 1	Association mapping panel	RFL_Contig5334_1969	1A	543720881
Population 1	Association mapping panel	Kukri_s117372_152	1A	545680177
Population 1	Association mapping panel	BS00095510_51	1A	545681645
Population 1	Association mapping panel	wsnp_CAP11_c1815_982483	1A	545774503
Population 1	Association mapping panel	Ex_c2226_244	1A	545775117
Population 1	Association mapping panel	BS00080076_51	1A	545775443
Population 1	Association mapping panel	BS00078085_51	1A	545775767
Population 1	Association mapping panel	RAC875_c32379_216	1A	545880454
Population 1	Association mapping panel	TA005289-1104	1A	545922820
Population 1	Association mapping panel	TA005303-0910	1A	546085859
Population 1	Association mapping panel	BS00110877_51	1A	546087144
Population 1	Association mapping panel	tplb0059d21_1032	1A	546093537
Population 1	Association mapping panel	RAC875_c67771_805	1A	546095874
Population 1	Association mapping panel	BS00066278_51	1A	546150643
Population 1	Association mapping panel	BS00064349_51	1A	546150645
Population 1	Association mapping panel	Tdurum_contig15015_883	1A	546322481
Population 1	Association mapping panel	Tdurum_contig63715_235	1A	547038707
Population 1	Association mapping panel	Tdurum_contig10365_341	1A	547232549
Population 1	Association mapping panel	BobWhite_c24825_349	1A	547588524
Population 1	Association mapping panel	Tdurum_contig51833_439	1A	547590372
Population 1	Association mapping panel	BS00036104_51	1A	547590960
Population 1	Association mapping panel	RAC875_c60162_129	1A	547591252
Population 1	Association mapping panel	RAC875_c60162_206	1A	547591329
Population 1	Association mapping panel	IAAV3650	1A	547734810
Population 1	Association mapping panel	wsnp_JD_c13024_13129681	1A	547735409
Population 1	Association mapping panel	JD_c13024_360	1A	547735488
Population 1	Association mapping panel	Tdurum_contig75762_406	1A	547735559
Population 1	Association mapping panel	Tdurum_contig75762_377	1A	547735588
Population 1	Association mapping panel	Kukri_c18274_551	1A	547741174
Population 1	Association mapping panel	Ra_c29200_300	1A	547742867
Population 1	Association mapping panel	wsnp_Ex_c1359_2604298	1A	547742958
Population 1	Association mapping panel	Excalibur_c54842_340	1A	547909961
Population 1	Association mapping panel	Tdurum_contig5711_242	1A	548212557
Population 1	Association mapping panel	BobWhite_rep_c65812_710	1A	548904336
Population 1	Association mapping panel	CAP8_c2942_99	1A	549042359
Population 1	Association mapping panel	RAC875_c16136_129	1A	549055528
Population 1	Association mapping panel	wsnp_Ex_rep_c81556_76277906	1A	549060681
Population 1	Association mapping panel	Tdurum_contig28233_170	1A	549124957
Population 1	Association mapping panel	BS00067119_51	1A	549645703
Population 1	Association mapping panel	Tdurum_contig15639_225	1A	549702857
Population 1	Association mapping panel	wsnp_Ex_c28149_37293173	1A	549704457
Population 1	Association mapping panel	wsnp_Ex_c28149_37293117	1A	549704474
Population 1	Association mapping panel	Kukri_c47202_601	1A	550139334
Population 1	Association mapping panel	Excalibur_rep_c72368_68	1A	550172044
Population 1	Association mapping panel	wsnp_CAP11_c29_68486	1A	550295198
Population 1	Association mapping panel	Excalibur_c30284_1106	1A	550459432
Population 1	Association mapping panel	wsnp_Ex_c9534_15793556	1A	550796012
Population 1	Association mapping panel	Kukri_c20070_183	1A	550902510
Population 1	Association mapping panel	RAC875_c16824_202	1A	551163074
Population 1	Association mapping panel	RFL_Contig399_976	1A	551268452
Population 1	Association mapping panel	Kukri_c82086_387	1A	551367648
Population 1	Association mapping panel	Tdurum_contig81642_298	1A	551512911
Population 1	Association mapping panel	Ra_c8027_1021	1A	551577805
Population 1	Association mapping panel	wsnp_Ex_c13955_21833712	1A	551577918
Population 1	Association mapping panel	RAC875_c49433_308	1A	551715069
Population 1	Association mapping panel	wsnp_Ex_c23143_32376622	1A	551717967
Population 1	Association mapping panel	Excalibur_c11680_81	1A	551718932
Population 1	Association mapping panel	wsnp_Ku_c18227_27490539	1A	551718945
Population 1	Association mapping panel	wsnp_Ex_c23143_32377033	1A	551719377
Population 1	Association mapping panel	BobWhite_rep_c49755_131	1A	552221491
Population 1	Association mapping panel	wsnp_Ex_c5296_9365860	1A	552221773
Population 1	Association mapping panel	wsnp_Ex_c5296_9365847	1A	552221782
Population 1	Association mapping panel	Jagger_c468_53	1A	552222646
Population 1	Association mapping panel	Excalibur_c33470_175	1A	552300057
Population 1	Association mapping panel	BS00030043_51	1A	552319648
Population 1	Association mapping panel	Tdurum_contig65853_242	1A	552486893
Population 1	Association mapping panel	wsnp_Ex_c6488_11266589	1A	552487945
Population 1	Association mapping panel	Jagger_c7235_96	1A	552844710
Population 1	Association mapping panel	BS00066212_51	1A	552921616
Population 1	Association mapping panel	Kukri_c19653_1370	1A	552922506
Population 1	Association mapping panel	RAC875_rep_c114694_99	1A	552922917
Population 1	Association mapping panel	GENE-0490_109	1A	553020517
Population 1	Association mapping panel	Kukri_c14635_73	1A	553185594
Population 1	Association mapping panel	JD_c20553_448	1A	553191107
Population 1	Association mapping panel	BobWhite_c20553_568	1A	553191227
Population 1	Association mapping panel	wsnp_JD_c20553_18260731	1A	553191486
Population 1	Association mapping panel	IAAV3695	1A	553192310
Population 1	Association mapping panel	Ra_c5683_2584	1A	553330573
Population 1	Association mapping panel	Ra_c5683_1762	1A	553331395
Population 1	Association mapping panel	Excalibur_rep_c110054_341	1A	553332468
Population 1	Association mapping panel	JD_c285_1438	1A	553354204
Population 1	Association mapping panel	Kukri_c7914_99	1A	553357089
Population 1	Association mapping panel	BobWhite_c37802_547	1A	553382373
Population 1	Association mapping panel	tplb0031l06_747	1A	553401870
Population 1	Association mapping panel	wsnp_Ex_c19353_28290651	1A	553402020
Population 1	Association mapping panel	Kukri_c47131_569	1A	553402128
Population 1	Association mapping panel	wsnp_Ex_c19353_28290393	1A	553402278
Population 1	Association mapping panel	Ra_c17685_927	1A	553403326
Population 1	Association mapping panel	wsnp_Ku_c4045_7380115	1A	553439947
Population 1	Association mapping panel	Ku_c4045_1643	1A	553440018
Population 1	Association mapping panel	Tdurum_contig11077_122	1A	553877542
Population 1	Association mapping panel	Tdurum_contig11077_342	1A	553877762
Population 1	Association mapping panel	Kukri_c51735_79	1A	554060456
Population 1	Association mapping panel	Excalibur_rep_c72906_619	1A	554106197
Population 1	Association mapping panel	RAC875_c45678_1083	1A	554361888
Population 1	Association mapping panel	Tdurum_contig11106_340	1A	556197540
Population 1	Association mapping panel	Tdurum_contig11106_264	1A	556197616
Population 1	Association mapping panel	wsnp_Ex_rep_c67098_65573819	1A	556515906
Population 1	Association mapping panel	wsnp_RFL_Contig3738_3992954	1A	556515920
Population 1	Association mapping panel	tplb0034e16_1165	1A	556517194
Population 1	Association mapping panel	Excalibur_rep_c68706_1084	1A	556517449
Population 1	Association mapping panel	Kukri_c37340_72	1A	556723014
Population 1	Association mapping panel	CAP11_c6406_71	1A	556873095
Population 1	Association mapping panel	Tdurum_contig81273_475	1A	557613227
Population 1	Association mapping panel	RAC875_c7563_273	1A	558271418
Population 1	Association mapping panel	IAAV1683	1A	558271520
Population 1	Association mapping panel	Jagger_c4380_159	1A	558271571
Population 1	Association mapping panel	Excalibur_s103715_85	1A	558271649
Population 1	Association mapping panel	wsnp_Ex_c34765_43024979	1A	558272759
Population 1	Association mapping panel	Tdurum_contig10036_1057	1A	558273977
Population 1	Association mapping panel	Tdurum_contig10036_977	1A	558274144
Population 1	Association mapping panel	Tdurum_contig10036_474	1A	558276735
Population 1	Association mapping panel	Excalibur_rep_c96187_541	1A	558760030
Population 1	Association mapping panel	BobWhite_c2027_215	1A	558762622
Population 1	Association mapping panel	Kukri_c6014_816	1A	558763453
Population 1	Association mapping panel	wsnp_Ex_rep_c68171_66944702	1A	558906370
Population 1	Association mapping panel	Kukri_c4453_1248	1A	558908994
Population 1	Association mapping panel	RAC875_c17188_1696	1A	558909418
Population 1	Association mapping panel	TA002362-0954	1A	558909444
Population 1	Association mapping panel	wsnp_BF474340A_Ta_2_1	1A	558909552
Population 1	Association mapping panel	TA002362-0785	1A	558909662
Population 1	Association mapping panel	RAC875_c15593_1421	1A	558909732
Population 1	Association mapping panel	wsnp_Ex_c27176_36392532	1A	558910246
Population 1	Association mapping panel	Tdurum_contig32775_78	1A	558928855
Population 1	Association mapping panel	BobWhite_c46857_82	1A	560241153
Population 1	Association mapping panel	Tdurum_contig80278_250	1A	560241253
Population 1	Association mapping panel	Kukri_c67703_174	1A	560317225
Population 1	Association mapping panel	RAC875_c21673_641	1A	560317527
Population 1	Association mapping panel	wsnp_Ex_c34594_42877119	1A	560563103
Population 1	Association mapping panel	wsnp_Ex_c34594_42877243	1A	560563227
Population 1	Association mapping panel	BS00010392_51	1A	560564074
Population 1	Association mapping panel	wsnp_Ex_c48677_53513032	1A	560564160
Population 1	Association mapping panel	wsnp_Ra_rep_c108284_91604017	1A	560567405
Population 1	Association mapping panel	BS00072408_51	1A	560592382
Population 1	Association mapping panel	wsnp_Ra_c4184_7637695	1A	560594770
Population 1	Association mapping panel	BS00066659_51	1A	560596680
Population 1	Association mapping panel	wsnp_CAP12_rep_c8598_3608465	1A	560647184
Population 1	Association mapping panel	wsnp_CAP7_rep_c5385_2417464	1A	560647569
Population 1	Association mapping panel	Tdurum_contig78830_745	1A	561034145
Population 1	Association mapping panel	CAP7_c4277_191	1A	561035241
Population 1	Association mapping panel	BS00056547_51	1A	562571192
Population 1	Association mapping panel	BobWhite_c23617_167	1A	562785205
Population 1	Association mapping panel	Tdurum_contig30664_181	1A	562856499
Population 1	Association mapping panel	Excalibur_c46178_303	1A	562980533
Population 1	Association mapping panel	IAAV565	1A	565860872
Population 1	Association mapping panel	BS00062631_51	1A	565956238
Population 1	Association mapping panel	wsnp_CAP7_c266_144809	1A	566276109
Population 1	Association mapping panel	wsnp_Ku_rep_c109724_94227136	1A	566476150
Population 1	Association mapping panel	Jagger_c6772_80	1A	566566313
Population 1	Association mapping panel	wsnp_JD_c14411_14148961	1A	566566376
Population 1	Association mapping panel	Excalibur_c1936_1072	1A	566922984
Population 1	Association mapping panel	Tdurum_contig46030_580	1A	567445520
Population 1	Association mapping panel	BS00068055_51	1A	567446953
Population 1	Association mapping panel	BS00067814_51	1A	567447081
Population 1	Association mapping panel	BS00067606_51	1A	567529657
Population 1	Association mapping panel	BS00067647_51	1A	567529744
Population 1	Association mapping panel	Excalibur_c9617_292	1A	567544909
Population 1	Association mapping panel	Tdurum_contig51167_1029	1A	568158244
Population 1	Association mapping panel	Tdurum_contig51167_915	1A	568158358
Population 1	Association mapping panel	Tdurum_contig51167_534	1A	568159132
Population 1	Association mapping panel	Tdurum_contig51167_390	1A	568159276
Population 1	Association mapping panel	Kukri_c16271_544	1A	569636817
Population 1	Association mapping panel	BobWhite_c19182_280	1A	569638941
Population 1	Association mapping panel	Tdurum_contig18174_283	1A	569643404
Population 1	Association mapping panel	BobWhite_c15256_225	1A	569651012
Population 1	Association mapping panel	BobWhite_c10542_532	1A	569760833
Population 1	Association mapping panel	RAC875_c11363_527	1A	569844752
Population 1	Association mapping panel	RAC875_c11363_624	1A	569844849
Population 1	Association mapping panel	RAC875_c11363_678	1A	569844903
Population 1	Association mapping panel	Kukri_c978_313	1A	569846572
Population 1	Association mapping panel	wsnp_Ex_c10903_17717179	1A	569846722
Population 1	Association mapping panel	RAC875_rep_c106165_772	1A	569847028
Population 1	Association mapping panel	wsnp_Ex_c10903_17716723	1A	569847178
Population 1	Association mapping panel	RAC875_c35927_410	1A	571139558
Population 1	Association mapping panel	wsnp_Ra_c3057_5773050	1A	571140323
Population 1	Association mapping panel	Excalibur_c23598_1632	1A	571144063
Population 1	Association mapping panel	Excalibur_c23598_1502	1A	571144193
Population 1	Association mapping panel	Kukri_rep_c102102_273	1A	571145624
Population 1	Association mapping panel	RAC875_c49225_66	1A	571146639
Population 1	Association mapping panel	wsnp_Ex_c23598_32826926	1A	571147105
Population 1	Association mapping panel	Ra_c71093_408	1A	571178302
Population 1	Association mapping panel	BobWhite_c44460_821	1A	571179240
Population 1	Association mapping panel	RAC875_rep_c71093_1070	1A	571180043
Population 1	Association mapping panel	wsnp_JD_rep_c49006_33254974	1A	571180125
Population 1	Association mapping panel	BS00079087_51	1A	571180533
Population 1	Association mapping panel	BS00079088_51	1A	571180577
Population 1	Association mapping panel	RAC875_rep_c71093_1302	1A	571180593
Population 1	Association mapping panel	tplb0021i12_383	1A	571192839
Population 1	Association mapping panel	RAC875_c19751_166	1A	571386215
Population 1	Association mapping panel	Kukri_c24753_460	1A	571558587
Population 1	Association mapping panel	RAC875_c59190_384	1A	571559264
Population 1	Association mapping panel	CAP12_rep_c6128_120	1A	571843831
Population 1	Association mapping panel	RAC875_c23586_541	1A	571859959
Population 1	Association mapping panel	Kukri_c51781_306	1A	571990139
Population 1	Association mapping panel	Kukri_c51781_199	1A	571990246
Population 1	Association mapping panel	RAC875_c31482_513	1A	572220462
Population 1	Association mapping panel	CAP7_c490_123	1A	572627015
Population 1	Association mapping panel	RAC875_c48804_761	1A	572862772
Population 1	Association mapping panel	RAC875_c48804_590	1A	572862943
Population 1	Association mapping panel	Tdurum_contig85466_170	1A	572951855
Population 1	Association mapping panel	CAP12_c8163_118	1A	572951895
Population 1	Association mapping panel	RAC875_c34515_343	1A	573433648
Population 1	Association mapping panel	Excalibur_c85356_247	1A	573434523
Population 1	Association mapping panel	Kukri_c50467_1017	1A	573954826
Population 1	Association mapping panel	BobWhite_c9091_160	1A	574084181
Population 1	Association mapping panel	TA001430-0733	1A	574084552
Population 1	Association mapping panel	wsnp_Ex_rep_c70571_69488416	1A	574175734
Population 1	Association mapping panel	wsnp_Ra_c19637_28840370	1A	574258077
Population 1	Association mapping panel	Excalibur_c16947_114	1A	574258836
Population 1	Association mapping panel	Excalibur_c16947_81	1A	574258836
Population 1	Association mapping panel	BS00065990_51	1A	574426639
Population 1	Association mapping panel	Kukri_c2338_533	1A	574665265
Population 1	Association mapping panel	wsnp_Ex_c7684_13109335	1A	574665343
Population 1	Association mapping panel	wsnp_Ex_c41553_48351921	1A	574666920
Population 1	Association mapping panel	Excalibur_c41553_213	1A	574669410
Population 1	Association mapping panel	Kukri_c10121_498	1A	574669710
Population 1	Association mapping panel	Excalibur_rep_c106070_465	1A	575029472
Population 1	Association mapping panel	BobWhite_c37358_208	1A	575541483
Population 1	Association mapping panel	Tdurum_contig25612_195	1A	575541543
Population 1	Association mapping panel	Tdurum_contig25612_140	1A	575541598
Population 1	Association mapping panel	CAP12_c3758_112	1A	575542978
Population 1	Association mapping panel	BobWhite_c44164_402	1A	575769878
Population 1	Association mapping panel	Excalibur_c66_147	1A	576098192
Population 1	Association mapping panel	Tdurum_contig81011_244	1A	576098287
Population 1	Association mapping panel	wsnp_CAP11_c146_160903	1A	576098437
Population 1	Association mapping panel	BobWhite_c11692_148	1A	576804461
Population 1	Association mapping panel	CAP7_c821_239	1A	576977128
Population 1	Association mapping panel	wsnp_RFL_Contig2403_1927045	1A	577075569
Population 1	Association mapping panel	GENE-3098_53	1A	577076021
Population 1	Association mapping panel	wsnp_Ra_c36089_44508724	1A	577077132
Population 1	Association mapping panel	GENE-0568_419	1A	578081432
Population 1	Association mapping panel	RFL_Contig3683_1784	1A	578081907
Population 1	Association mapping panel	Excalibur_c88792_93	1A	578082023
Population 1	Association mapping panel	RFL_Contig3683_668	1A	578083703
Population 1	Association mapping panel	wsnp_Ex_c10631_17340809	1A	578100323
Population 1	Association mapping panel	Excalibur_c88292_114	1A	578216465
Population 1	Association mapping panel	BobWhite_c6664_644	1A	578675196
Population 1	Association mapping panel	Excalibur_rep_c101018_254	1A	578986735
Population 1	Association mapping panel	Excalibur_c17320_833	1A	578986754
Population 1	Association mapping panel	RAC875_c1599_342	1A	579103279
Population 1	Association mapping panel	BobWhite_c8293_236	1A	579876077
Population 1	Association mapping panel	Excalibur_c63353_965	1A	579981312
Population 1	Association mapping panel	RAC875_rep_c109207_566	1A	579982011
Population 1	Association mapping panel	Ku_c52655_695	1A	579982368
Population 1	Association mapping panel	Kukri_c37462_459	1A	579982448
Population 1	Association mapping panel	TA002215-1444	1A	580347768
Population 1	Association mapping panel	Kukri_c8395_1352	1A	580347865
Population 1	Association mapping panel	Excalibur_c15389_501	1A	580347977
Population 1	Association mapping panel	D_contig35560_267	1A	580400514
Population 1	Association mapping panel	wsnp_Ex_c18499_27344859	1A	580628671
Population 1	Association mapping panel	BS00023114_51	1A	580810194
Population 1	Association mapping panel	BS00106641_51	1A	580810206
Population 1	Association mapping panel	GENE-0223_239	1A	581040255
Population 1	Association mapping panel	wsnp_Ex_c9343_15514687	1A	581567491
Population 1	Association mapping panel	wsnp_Ex_c9343_15514531	1A	581567642
Population 1	Association mapping panel	RAC875_c53725_217	1A	581568129
Population 1	Association mapping panel	wsnp_Ex_c25730_34991010	1A	582243529
Population 1	Association mapping panel	wsnp_Ex_rep_c68058_66805898	1A	582245977
Population 1	Association mapping panel	wsnp_Ex_c9918_16332583	1A	582246227
Population 1	Association mapping panel	wsnp_Ku_c14496_22838796	1A	582287932
Population 1	Association mapping panel	BS00043441_51	1A	582288218
Population 1	Association mapping panel	Ex_c3201_1046	1A	583398457
Population 1	Association mapping panel	BS00068074_51	1A	583497881
Population 1	Association mapping panel	Kukri_c17962_447	1A	583983407
Population 1	Association mapping panel	Tdurum_contig12628_437	1A	583993089
Population 1	Association mapping panel	BobWhite_rep_c50057_164	1A	583995711
Population 1	Association mapping panel	Excalibur_c14706_421	1A	583995734
Population 1	Association mapping panel	IACX11266	1A	584126058
Population 1	Association mapping panel	RAC875_c11016_495	1A	584126333
Population 1	Association mapping panel	BS00011521_51	1A	584126411
Population 1	Association mapping panel	IAAV3040	1A	584126460
Population 1	Association mapping panel	Tdurum_contig93330_263	1A	584160038
Population 1	Association mapping panel	wsnp_Ex_c48407_53323801	1A	584160186
Population 1	Association mapping panel	wsnp_Ex_c48407_53323483	1A	584160601
Population 1	Association mapping panel	BS00021877_51	1A	584716915
Population 1	Association mapping panel	wsnp_Ex_c271_521429	1A	584717173
Population 1	Association mapping panel	BS00084995_51	1A	584717259
Population 1	Association mapping panel	BS00021990_51	1A	584717280
Population 1	Association mapping panel	Tdurum_contig70803_475	1A	584740618
Population 1	Association mapping panel	Kukri_c65610_572	1A	584791636
Population 1	Association mapping panel	Tdurum_contig84252_155	1A	584791736
Population 1	Association mapping panel	Ku_c20664_262	1A	585284062
Population 1	Association mapping panel	BobWhite_c12305_959	1A	585777190
Population 1	Association mapping panel	CAP11_c1500_171	1A	585881054
Population 1	Association mapping panel	Kukri_c44604_203	1A	585909338
Population 1	Association mapping panel	RAC875_rep_c99027_551	1A	585910693
Population 1	Association mapping panel	wsnp_Ku_c5687_10068945	1A	585921146
Population 1	Association mapping panel	wsnp_Ex_c11939_19147421	1A	585923110
Population 1	Association mapping panel	wsnp_Ex_c11939_19147514	1A	585923200
Population 1	Association mapping panel	wsnp_Ra_c6891_11974621	1A	585923215
Population 1	Association mapping panel	Tdurum_contig29886_139	1A	585923257
Population 1	Association mapping panel	Kukri_c15846_197	1A	585929357
Population 1	Association mapping panel	BS00073763_51	1A	586092765
Population 1	Association mapping panel	RAC875_c1295_1603	1A	586166966
Population 1	Association mapping panel	BS00107935_51	1A	586167008
Population 1	Association mapping panel	Ku_c23222_204	1A	586168236
Population 1	Association mapping panel	Excalibur_c27873_266	1A	586168500
Population 1	Association mapping panel	Excalibur_c27873_84	1A	586168649
Population 1	Association mapping panel	wsnp_Ex_c1557_2973321	1A	586168649
Population 1	Association mapping panel	wsnp_Ku_c12441_20092792	1A	586168900
Population 1	Association mapping panel	RFL_Contig5261_855	1A	586254039
Population 1	Association mapping panel	Excalibur_c85499_232	1A	586555267
Population 1	Association mapping panel	BS00065694_51	1A	586558700
Population 1	Association mapping panel	Tdurum_contig9162_259	1A	586562500
Population 1	Association mapping panel	wsnp_Ex_rep_c66872_65273904	1A	586751494
Population 1	Association mapping panel	BobWhite_c1783_550	1A	586751769
Population 1	Association mapping panel	wsnp_Ex_rep_c68020_66765273	1A	586752286
Population 1	Association mapping panel	RAC875_c44888_403	1A	586760143
Population 1	Association mapping panel	Excalibur_c53353_217	1A	586760307
Population 1	Association mapping panel	wsnp_Ex_rep_c69932_68893867	1A	586760326
Population 1	Association mapping panel	Kukri_c19837_432	1A	587041635
Population 1	Association mapping panel	RFL_Contig3165_667	1A	587042768
Population 1	Association mapping panel	RAC875_rep_c71278_345	1A	587195710
Population 1	Association mapping panel	RAC875_c14613_68	1A	587195739
Population 1	Association mapping panel	IAAV6100	1A	587195850
Population 1	Association mapping panel	wsnp_Ex_rep_c103474_88421290	1A	587195984
Population 1	Association mapping panel	BS00011892_51	1A	587196503
Population 1	Association mapping panel	wsnp_Ku_c40759_48907151	1A	587196558
Population 1	Association mapping panel	BobWhite_c6433_417	1A	587197434
Population 1	Association mapping panel	RAC875_rep_c117660_128	1A	587197511
Population 1	Association mapping panel	IAAV4238	1A	587197786
Population 1	Association mapping panel	wsnp_Ex_c36911_44767554	1A	587198348
Population 1	Association mapping panel	Kukri_c9163_799	1A	587198419
Population 1	Association mapping panel	RAC875_c24317_1015	1A	587200680
Population 1	Association mapping panel	wsnp_Ex_c15377_23637176	1A	587618040
Population 1	Association mapping panel	Kukri_c44201_497	1A	587618215
Population 1	Association mapping panel	IAAV2844	1A	587926405
Population 1	Association mapping panel	Kukri_c17412_1249	1A	587981606
Population 1	Association mapping panel	BobWhite_c11756_79	1A	587982174
Population 1	Association mapping panel	BobWhite_c8375_378	1A	588213732
Population 1	Association mapping panel	BobWhite_c1824_1380	1A	588213748
Population 1	Association mapping panel	BobWhite_c1824_1445	1A	588213813
Population 1	Association mapping panel	Kukri_c15691_89	1A	588671483
Population 1	Association mapping panel	RAC875_c43002_382	1A	588785462
Population 1	Association mapping panel	BS00056823_51	1A	588794887
Population 1	Association mapping panel	IAAV618	1A	588825540
Population 1	Association mapping panel	CAP12_rep_c5332_341	1A	588825706
Population 1	Association mapping panel	IACX7870	1A	588989878
Population 1	Association mapping panel	BobWhite_c20073_382	1A	588989946
Population 1	Association mapping panel	BobWhite_c20073_443	1A	588990007
Population 1	Association mapping panel	BS00024107_51	1A	588990062
Population 1	Association mapping panel	BobWhite_c12960_168	1A	588990379
Population 1	Association mapping panel	CAP11_c7969_315	1A	588992080
Population 1	Association mapping panel	RFL_Contig3395_1575	1A	588992188
Population 1	Association mapping panel	Kukri_c9387_372	1A	589123062
Population 1	Association mapping panel	RAC875_rep_c111993_160	1A	589163143
Population 1	Association mapping panel	RAC875_rep_c109327_942	1A	589163217
Population 1	Association mapping panel	D_contig03023_692	1A	590045600
Population 1	Association mapping panel	BS00063847_51	1A	590122546
Population 1	Association mapping panel	Excalibur_c35289_64	1A	590282809
Population 1	Association mapping panel	Excalibur_c98273_114	1A	590282860
Population 1	Association mapping panel	Excalibur_c10736_1051	1A	590641127
Population 1	Association mapping panel	BobWhite_c14159_528	1A	591011827
Population 1	Association mapping panel	BS00070991_51	1A	591205928
Population 1	Association mapping panel	BS00070695_51	1A	591206459
Population 1	Association mapping panel	BS00022514_51	1A	591243345
Population 1	Association mapping panel	Kukri_c44500_315	1A	591243482
Population 1	Association mapping panel	BS00011947_51	1A	591244291
Population 1	Association mapping panel	IAAV2162	1A	591244449
Population 1	Association mapping panel	Kukri_c59535_186	1A	591244682
Population 1	Association mapping panel	tplb0053c24_1496	1A	591245070
Population 1	Association mapping panel	Excalibur_c27376_74	1A	591245149
Population 1	Association mapping panel	BobWhite_c1027_1127	1A	591285129
Population 1	Association mapping panel	BobWhite_c1027_474	1A	591287214
Population 1	Association mapping panel	BS00035273_51	1A	591651378
Population 1	Association mapping panel	Excalibur_c12932_2102	1A	592179453
Population 1	Association mapping panel	RAC875_c5119_2696	1A	592182775
Population 1	Association mapping panel	Excalibur_c46365_442	1A	592183969
Population 1	Association mapping panel	GENE-0543_113	1A	592184079
Population 1	Association mapping panel	Kukri_c4204_1673	1A	592184847
Population 1	Association mapping panel	Kukri_c4204_1346	1A	592185997
Population 1	Association mapping panel	Excalibur_c32722_1440	1A	592187470
Population 1	Association mapping panel	Excalibur_rep_c67492_1119	1A	592187500
Population 1	Association mapping panel	Kukri_rep_c69829_150	1A	592187963
Population 1	Association mapping panel	wsnp_Ex_rep_c67492_66096650	1A	592188384
Population 1	Association mapping panel	Kukri_c8527_53	1A	592188408
Population 1	Association mapping panel	Kukri_rep_c69829_690	1A	592188606
Population 1	Association mapping panel	Kukri_rep_c69829_735	1A	592188651
Population 1	Association mapping panel	RAC875_c63359_192	1A	592188685
Population 1	Association mapping panel	wsnp_CAP11_c1827_988367	1A	592188870
Population 1	Association mapping panel	IAAV8446	1A	592356647
Population 1	Association mapping panel	RAC875_c19144_117	1A	592673801
Population 1	Association mapping panel	RAC875_rep_c112310_481	1A	592840869
Population 1	Association mapping panel	Kukri_c26281_116	1A	592842307
Population 1	Association mapping panel	RAC875_c8503_644	1A	592843455
Population 1	Association mapping panel	BS00011508_51	1A	592843594
Population 1	Association mapping panel	Kukri_c15231_166	1A	592843785
Population 1	Association mapping panel	RAC875_c39312_339	1A	592844985
Population 1	Association mapping panel	Excalibur_c6476_163	1A	593306196
Population 1	Association mapping panel	Excalibur_c41592_100	1A	593440905
Population 1	Association mapping panel	BobWhite_c33208_98	1A	593440988
Population 1	Association mapping panel	IAAV4435	1A	593443946
Population 1	Association mapping panel	RAC875_rep_c105487_241	1A	593561256
Population 1	Association mapping panel	BobWhite_c44947_277	1A	593561411
Population 1	Association mapping panel	wsnp_Ku_c754_1557338	1A	593565740
Population 1	Association mapping panel	RAC875_c2258_1526	1A	593580010
Population 1	Association mapping panel	RAC875_rep_c120646_120	1A	593592206
Population 1	Association mapping panel	BobWhite_rep_c63264_629	1A	593976228
Population 1	Association mapping panel	TA003848-0787	1A	593976698
Population 1	Association mapping panel	GENE-1996_277	1A	593976918
Population 1	Association mapping panel	Excalibur_c12819_216	1A	593976944
Population 1	Association mapping panel	BS00054271_51	1A	593979901
Population 1	Association mapping panel	BobWhite_rep_c63205_143	1A	594010943
Population 1	Association mapping panel	Jagger_rep_c10625_88	1A	594010959
Population 1	Association mapping panel	BS00059313_51	1A	594158622
Population 1	Association mapping panel	IAAV1301	1A	594417323
Population 1	Association mapping panel	wsnp_Ex_c1255_2411550	1A	594543242
Population 1	Association mapping panel	wsnp_Ku_c330_683203	1A	594543893
Population 1	Association mapping panel	BS00067741_51	1A	594544941
Population 1	Association mapping panel	Kukri_rep_c72138_101	1A	594882528
Population 1	Association mapping panel	wsnp_Ex_c412_814247	1A	594883796
Population 1	Association mapping panel	Excalibur_c65931_377	1A	595088311
Population 1	Association mapping panel	Kukri_c26093_861	1A	595208262
Population 1	Association mapping panel	TA004464-0886	1A	595622129
Population 1	Association mapping panel	wsnp_Ex_c52086_55808193	1A	595623236
Population 1	Association mapping panel	wsnp_Ex_c52086_55808126	1A	595623303
Population 1	Association mapping panel	RAC875_rep_c106093_670	1A	595623727
Population 1	Association mapping panel	wsnp_Ex_c52086_55807402	1A	595624929
Population 1	Association mapping panel	Kukri_c65800_762	1A	595625432
Population 1	Association mapping panel	RAC875_c50996_1179	1A	595625760
Population 1	Association mapping panel	RAC875_c85550_52	1A	595679498
Population 1	Association mapping panel	RAC875_c85550_73	1A	595679519
Population 1	Association mapping panel	RFL_Contig858_2219	1A	595679750
Population 1	Association mapping panel	Kukri_c67986_311	1A	595833819
Population 1	Association mapping panel	RFL_Contig2961_1493	1A	596141474
Population 1	Association mapping panel	RFL_Contig2961_1117	1A	596141850
Population 1	Association mapping panel	Excalibur_c6704_191	1A	596454903
Population 1	Association mapping panel	Kukri_rep_c70395_105	1A	596456732
Population 1	Association mapping panel	wsnp_Ex_c3887_7051325	1A	596457062
Population 1	Association mapping panel	Excalibur_c8235_241	1A	596486287
Population 1	Association mapping panel	Kukri_rep_c103666_397	1A	596849159
Population 1	Association mapping panel	BobWhite_c37766_677	1A	596849833
Population 1	Association mapping panel	IACX5860	1A	597290780
Population 1	Association mapping panel	Excalibur_c43086_237	1A	597365482
Population 1	Association mapping panel	RFL_Contig2963_429	1A	597810418
Population 1	Association mapping panel	RAC875_c37075_119	1A	597812150
Population 1	Association mapping panel	Tdurum_contig5560_193	1A	597816250
Population 1	Association mapping panel	Kukri_c16608_659	1A	597826706
Population 1	Association mapping panel	RAC875_s117301_141	1A	597827486
Population 1	Association mapping panel	IAAV1066	1A	597827917
[truncated: 54,496 more rows]

## Sheet: Table S2B
b) Markers summary per population by chromosomal location based on the International Wheat Genome Sequencing Consortium (IWGSC) RefSeq v2.0.
Chrom	Population 1	Population 2	Population 3	Population 4	Population 5	Population 6
1A	1677	443	432	59	497	707
1B	1578	526	242	111	524	664
1D	674	163	169	33	215	310
2A	1870	375	451	81	626	532
2B	2020	621	467	119	458	794
2D	685	181	125	29	230	197
3A	1228	458	239	16	252	560
3B	1336	298	146	12	490	414
3D	413	175	55	9	141	189
4A	1189	281	371	45	423	274
4B	799	241	105	38	330	185
4D	273	74	29	15	78	60
5A	1438	281	218	64	346	537
5B	1551	644	387	147	402	746
5D	503	189	105	15	174	249
6A	1427	348	539	58	352	697
6B	1222	485	702	42	394	669
6D	464	204	160	15	148	194
7A	1607	661	338	86	293	842
7B	1070	392	246	57	443	396
7D	447	200	98	7	153	186
Unmapped	324	0	44	0	1097	1264
Grand Total	23795	7240	5668	1058	8066	10666
