# Supplementary material for: Genomic Prediction Accuracy of Stripe Rust in Six Spring Wheat Populations by Modeling Genotype by Environment Interaction
Source: Plants (Basel). 2022 Jun 30;11(13):1736. doi: 10.3390/plants11131736 (PMC9269065; doi:10.3390/plants11131736)
Supplement: Supplementary file 1 [file plants-11-01736-s001.zip › Table S3 Predictions accuracy.xlsx]

## Sheet: Table S3A
Table S3. Stripe rust prediction accuracies of 6 populations based on 3 models (M1, M2, and M3) and 3 random cross-validation schemes (CV1, CV2, and CV0). In both CV1 and CV2, each environment is an average of 40 iterations, whereas CV0 is represented just by one with no randomization.
A) For each population and environment, predictions were obtained using 40 iterations
Population	Model	CV step	Environment	CV1 accuracy	CV2 accuracy	CV0 accuracy
AAC Cameron/P2711	M1	32	Cres-2018	-0.223273	0.510411	0.572663
AAC Cameron/P2711	M1	11	Cres-2018	-0.215425	0.519172	0.572663
AAC Cameron/P2711	M1	22	Cres-2018	-0.213122	0.520531	0.572663
AAC Cameron/P2711	M1	1	Cres-2018	-0.211876	0.520942	0.572663
AAC Cameron/P2711	M1	33	Cres-2018	-0.206611	0.522157	0.572663
AAC Cameron/P2711	M1	39	Cres-2018	-0.178087	0.526728	0.572663
AAC Cameron/P2711	M1	37	Cres-2018	-0.176594	0.529579	0.572663
AAC Cameron/P2711	M1	10	Cres-2018	-0.175161	0.531415	0.572663
AAC Cameron/P2711	M1	20	Cres-2018	-0.16414	0.531743	0.572663
AAC Cameron/P2711	M1	24	Cres-2018	-0.159006	0.53195	0.572663
AAC Cameron/P2711	M1	27	Cres-2018	-0.153606	0.532091	0.572663
AAC Cameron/P2711	M1	16	Cres-2018	-0.151984	0.532125	0.572663
AAC Cameron/P2711	M1	35	Cres-2018	-0.147073	0.534147	0.572663
AAC Cameron/P2711	M1	7	Cres-2018	-0.146872	0.536195	0.572663
AAC Cameron/P2711	M1	9	Cres-2018	-0.143253	0.540026	0.572663
AAC Cameron/P2711	M1	29	Cres-2018	-0.142776	0.540414	0.572663
AAC Cameron/P2711	M1	31	Cres-2018	-0.133804	0.540556	0.572663
AAC Cameron/P2711	M1	36	Cres-2018	-0.126352	0.541991	0.572663
AAC Cameron/P2711	M1	40	Cres-2018	-0.119178	0.542971	0.572663
AAC Cameron/P2711	M1	26	Cres-2018	-0.115385	0.544988	0.572663
AAC Cameron/P2711	M1	17	Cres-2018	-0.114058	0.547621	0.572663
AAC Cameron/P2711	M1	25	Cres-2018	-0.107399	0.547971	0.572663
AAC Cameron/P2711	M1	4	Cres-2018	-0.0994899	0.54805	0.572663
AAC Cameron/P2711	M1	5	Cres-2018	-0.0968937	0.548875	0.572663
AAC Cameron/P2711	M1	12	Cres-2018	-0.0865118	0.548998	0.572663
AAC Cameron/P2711	M1	3	Cres-2018	-0.0780199	0.550087	0.572663
AAC Cameron/P2711	M1	28	Cres-2018	-0.0773545	0.551956	0.572663
AAC Cameron/P2711	M1	18	Cres-2018	-0.0695369	0.555327	0.572663
AAC Cameron/P2711	M1	8	Cres-2018	-0.0631712	0.556569	0.572663
AAC Cameron/P2711	M1	23	Cres-2018	-0.0605901	0.557909	0.572663
AAC Cameron/P2711	M1	38	Cres-2018	-0.0595509	0.559107	0.572663
AAC Cameron/P2711	M1	6	Cres-2018	-0.0399978	0.559863	0.572663
AAC Cameron/P2711	M1	30	Cres-2018	-0.0391066	0.559924	0.572663
AAC Cameron/P2711	M1	14	Cres-2018	-0.0252624	0.561386	0.572663
AAC Cameron/P2711	M1	15	Cres-2018	-0.0114951	0.563794	0.572663
AAC Cameron/P2711	M1	19	Cres-2018	0.00018988	0.565008	0.572663
AAC Cameron/P2711	M1	13	Cres-2018	0.000379894	0.569635	0.572663
AAC Cameron/P2711	M1	2	Cres-2018	0.0425613	0.574373	0.572663
AAC Cameron/P2711	M1	34	Cres-2018	0.0462317	0.577622	0.572663
AAC Cameron/P2711	M1	21	Cres-2018	0.0650853	0.588349	0.572663
AAC Cameron/P2711	M1	32	Leth-2018	-0.252864	0.58034	0.648215
AAC Cameron/P2711	M1	9	Leth-2018	-0.216824	0.581143	0.648215
AAC Cameron/P2711	M1	17	Leth-2018	-0.21309	0.586349	0.648215
AAC Cameron/P2711	M1	28	Leth-2018	-0.207781	0.590605	0.648215
AAC Cameron/P2711	M1	13	Leth-2018	-0.197558	0.590971	0.648215
AAC Cameron/P2711	M1	22	Leth-2018	-0.177759	0.591375	0.648215
AAC Cameron/P2711	M1	29	Leth-2018	-0.173643	0.596511	0.648215
AAC Cameron/P2711	M1	19	Leth-2018	-0.169521	0.601792	0.648215
AAC Cameron/P2711	M1	16	Leth-2018	-0.167771	0.605654	0.648215
AAC Cameron/P2711	M1	10	Leth-2018	-0.164485	0.606218	0.648215
AAC Cameron/P2711	M1	3	Leth-2018	-0.158895	0.608318	0.648215
AAC Cameron/P2711	M1	4	Leth-2018	-0.158633	0.608466	0.648215
AAC Cameron/P2711	M1	11	Leth-2018	-0.14987	0.608679	0.648215
AAC Cameron/P2711	M1	31	Leth-2018	-0.146464	0.608908	0.648215
AAC Cameron/P2711	M1	7	Leth-2018	-0.145065	0.609883	0.648215
AAC Cameron/P2711	M1	20	Leth-2018	-0.139602	0.610081	0.648215
AAC Cameron/P2711	M1	25	Leth-2018	-0.137161	0.610811	0.648215
AAC Cameron/P2711	M1	37	Leth-2018	-0.134117	0.612519	0.648215
AAC Cameron/P2711	M1	35	Leth-2018	-0.133972	0.612721	0.648215
AAC Cameron/P2711	M1	2	Leth-2018	-0.130479	0.612975	0.648215
AAC Cameron/P2711	M1	26	Leth-2018	-0.126223	0.613807	0.648215
AAC Cameron/P2711	M1	18	Leth-2018	-0.117564	0.614307	0.648215
AAC Cameron/P2711	M1	1	Leth-2018	-0.113666	0.615523	0.648215
AAC Cameron/P2711	M1	38	Leth-2018	-0.112689	0.618228	0.648215
AAC Cameron/P2711	M1	6	Leth-2018	-0.111677	0.620417	0.648215
AAC Cameron/P2711	M1	5	Leth-2018	-0.11012	0.620876	0.648215
AAC Cameron/P2711	M1	15	Leth-2018	-0.099422	0.621888	0.648215
AAC Cameron/P2711	M1	33	Leth-2018	-0.0956787	0.622308	0.648215
AAC Cameron/P2711	M1	14	Leth-2018	-0.093092	0.622426	0.648215
AAC Cameron/P2711	M1	27	Leth-2018	-0.082553	0.622464	0.648215
AAC Cameron/P2711	M1	39	Leth-2018	-0.0735916	0.623194	0.648215
AAC Cameron/P2711	M1	40	Leth-2018	-0.0617754	0.62429	0.648215
AAC Cameron/P2711	M1	8	Leth-2018	-0.0528084	0.627454	0.648215
AAC Cameron/P2711	M1	36	Leth-2018	-0.026976	0.62778	0.648215
AAC Cameron/P2711	M1	30	Leth-2018	-0.0136214	0.629664	0.648215
AAC Cameron/P2711	M1	24	Leth-2018	-0.00685446	0.631794	0.648215
AAC Cameron/P2711	M1	12	Leth-2018	0.00454966	0.63396	0.648215
AAC Cameron/P2711	M1	23	Leth-2018	0.00598179	0.63842	0.648215
AAC Cameron/P2711	M1	34	Leth-2018	0.019501	0.638668	0.648215
AAC Cameron/P2711	M1	21	Leth-2018	0.0250869	0.640491	0.648215
AAC Cameron/P2711	M1	16	Cres-2019	-0.226617	0.710502	0.793114
AAC Cameron/P2711	M1	10	Cres-2019	-0.204585	0.717138	0.793114
AAC Cameron/P2711	M1	19	Cres-2019	-0.191017	0.718634	0.793114
AAC Cameron/P2711	M1	11	Cres-2019	-0.187642	0.724633	0.793114
AAC Cameron/P2711	M1	7	Cres-2019	-0.172677	0.72931	0.793114
AAC Cameron/P2711	M1	9	Cres-2019	-0.172028	0.732983	0.793114
AAC Cameron/P2711	M1	29	Cres-2019	-0.163788	0.734915	0.793114
AAC Cameron/P2711	M1	39	Cres-2019	-0.159583	0.738739	0.793114
AAC Cameron/P2711	M1	17	Cres-2019	-0.150206	0.740933	0.793114
AAC Cameron/P2711	M1	28	Cres-2019	-0.145144	0.741756	0.793114
AAC Cameron/P2711	M1	35	Cres-2019	-0.140099	0.74251	0.793114
AAC Cameron/P2711	M1	22	Cres-2019	-0.140032	0.743295	0.793114
AAC Cameron/P2711	M1	12	Cres-2019	-0.13837	0.746869	0.793114
AAC Cameron/P2711	M1	26	Cres-2019	-0.134567	0.747584	0.793114
AAC Cameron/P2711	M1	15	Cres-2019	-0.130469	0.748004	0.793114
AAC Cameron/P2711	M1	14	Cres-2019	-0.127321	0.749337	0.793114
AAC Cameron/P2711	M1	1	Cres-2019	-0.126481	0.752959	0.793114
AAC Cameron/P2711	M1	32	Cres-2019	-0.123415	0.753049	0.793114
AAC Cameron/P2711	M1	36	Cres-2019	-0.116681	0.754083	0.793114
AAC Cameron/P2711	M1	6	Cres-2019	-0.114865	0.754509	0.793114
AAC Cameron/P2711	M1	31	Cres-2019	-0.107429	0.758395	0.793114
AAC Cameron/P2711	M1	13	Cres-2019	-0.0899463	0.758565	0.793114
AAC Cameron/P2711	M1	4	Cres-2019	-0.0886142	0.7607	0.793114
AAC Cameron/P2711	M1	38	Cres-2019	-0.0873202	0.761529	0.793114
AAC Cameron/P2711	M1	37	Cres-2019	-0.0839298	0.761663	0.793114
AAC Cameron/P2711	M1	27	Cres-2019	-0.0812946	0.761683	0.793114
AAC Cameron/P2711	M1	5	Cres-2019	-0.0773739	0.762075	0.793114
AAC Cameron/P2711	M1	23	Cres-2019	-0.0718977	0.768944	0.793114
AAC Cameron/P2711	M1	8	Cres-2019	-0.0686168	0.769603	0.793114
AAC Cameron/P2711	M1	18	Cres-2019	-0.0654951	0.769655	0.793114
AAC Cameron/P2711	M1	3	Cres-2019	-0.0601528	0.770699	0.793114
AAC Cameron/P2711	M1	30	Cres-2019	-0.0550688	0.771322	0.793114
AAC Cameron/P2711	M1	2	Cres-2019	-0.0457927	0.771352	0.793114
AAC Cameron/P2711	M1	21	Cres-2019	-0.0435897	0.771955	0.793114
AAC Cameron/P2711	M1	24	Cres-2019	-0.0408926	0.774523	0.793114
AAC Cameron/P2711	M1	33	Cres-2019	-0.0284352	0.775161	0.793114
AAC Cameron/P2711	M1	34	Cres-2019	-0.0233352	0.775377	0.793114
AAC Cameron/P2711	M1	40	Cres-2019	-0.0167891	0.775534	0.793114
AAC Cameron/P2711	M1	25	Cres-2019	-0.0121689	0.775654	0.793114
AAC Cameron/P2711	M1	20	Cres-2019	0.020375	0.776525	0.793114
AAC Cameron/P2711	M1	10	Cres-2020	-0.186471	0.630417	0.700949
AAC Cameron/P2711	M1	31	Cres-2020	-0.181421	0.640994	0.700949
AAC Cameron/P2711	M1	32	Cres-2020	-0.175942	0.641619	0.700949
AAC Cameron/P2711	M1	36	Cres-2020	-0.164772	0.646844	0.700949
AAC Cameron/P2711	M1	19	Cres-2020	-0.158638	0.646916	0.700949
AAC Cameron/P2711	M1	12	Cres-2020	-0.156845	0.647379	0.700949
AAC Cameron/P2711	M1	22	Cres-2020	-0.146399	0.650362	0.700949
AAC Cameron/P2711	M1	28	Cres-2020	-0.140972	0.650555	0.700949
AAC Cameron/P2711	M1	11	Cres-2020	-0.140072	0.651335	0.700949
AAC Cameron/P2711	M1	17	Cres-2020	-0.132487	0.652219	0.700949
AAC Cameron/P2711	M1	15	Cres-2020	-0.129718	0.653162	0.700949
AAC Cameron/P2711	M1	9	Cres-2020	-0.127099	0.654852	0.700949
AAC Cameron/P2711	M1	35	Cres-2020	-0.126545	0.655534	0.700949
AAC Cameron/P2711	M1	1	Cres-2020	-0.118569	0.657649	0.700949
AAC Cameron/P2711	M1	29	Cres-2020	-0.11716	0.658539	0.700949
AAC Cameron/P2711	M1	3	Cres-2020	-0.113324	0.661773	0.700949
AAC Cameron/P2711	M1	16	Cres-2020	-0.109526	0.663333	0.700949
AAC Cameron/P2711	M1	6	Cres-2020	-0.107969	0.665333	0.700949
AAC Cameron/P2711	M1	39	Cres-2020	-0.100761	0.666657	0.700949
AAC Cameron/P2711	M1	7	Cres-2020	-0.0993423	0.667508	0.700949
AAC Cameron/P2711	M1	26	Cres-2020	-0.0990176	0.668146	0.700949
AAC Cameron/P2711	M1	4	Cres-2020	-0.0929211	0.669081	0.700949
AAC Cameron/P2711	M1	13	Cres-2020	-0.0896425	0.67174	0.700949
AAC Cameron/P2711	M1	38	Cres-2020	-0.0846716	0.672011	0.700949
AAC Cameron/P2711	M1	34	Cres-2020	-0.0786097	0.672551	0.700949
AAC Cameron/P2711	M1	2	Cres-2020	-0.0783036	0.673536	0.700949
AAC Cameron/P2711	M1	8	Cres-2020	-0.0675556	0.674508	0.700949
AAC Cameron/P2711	M1	25	Cres-2020	-0.056071	0.675176	0.700949
AAC Cameron/P2711	M1	5	Cres-2020	-0.0503494	0.67893	0.700949
AAC Cameron/P2711	M1	33	Cres-2020	-0.0499396	0.679278	0.700949
AAC Cameron/P2711	M1	18	Cres-2020	-0.0480897	0.6805	0.700949
AAC Cameron/P2711	M1	23	Cres-2020	-0.0395435	0.68195	0.700949
AAC Cameron/P2711	M1	37	Cres-2020	-0.015567	0.683595	0.700949
AAC Cameron/P2711	M1	40	Cres-2020	-0.0124607	0.686673	0.700949
AAC Cameron/P2711	M1	24	Cres-2020	-0.00663543	0.690685	0.700949
AAC Cameron/P2711	M1	20	Cres-2020	-0.00341658	0.691544	0.700949
AAC Cameron/P2711	M1	14	Cres-2020	-0.00321939	0.695972	0.700949
AAC Cameron/P2711	M1	30	Cres-2020	0.0244055	0.699588	0.700949
AAC Cameron/P2711	M1	27	Cres-2020	0.0399027	0.703454	0.700949
AAC Cameron/P2711	M1	21	Cres-2020	0.0652662	0.70899	0.700949
AAC Cameron/P2711	M1	19	Leth-2020	-0.216204	0.639448	0.70521
AAC Cameron/P2711	M1	13	Leth-2020	-0.210682	0.642089	0.70521
AAC Cameron/P2711	M1	22	Leth-2020	-0.208222	0.644031	0.70521
AAC Cameron/P2711	M1	32	Leth-2020	-0.184016	0.64501	0.70521
AAC Cameron/P2711	M1	7	Leth-2020	-0.18036	0.651621	0.70521
AAC Cameron/P2711	M1	10	Leth-2020	-0.175175	0.653542	0.70521
AAC Cameron/P2711	M1	17	Leth-2020	-0.174756	0.654627	0.70521
AAC Cameron/P2711	M1	9	Leth-2020	-0.169132	0.655186	0.70521
AAC Cameron/P2711	M1	29	Leth-2020	-0.168558	0.657362	0.70521
AAC Cameron/P2711	M1	16	Leth-2020	-0.157211	0.659369	0.70521
AAC Cameron/P2711	M1	3	Leth-2020	-0.147932	0.659375	0.70521
AAC Cameron/P2711	M1	1	Leth-2020	-0.137932	0.661056	0.70521
AAC Cameron/P2711	M1	34	Leth-2020	-0.137256	0.662607	0.70521
AAC Cameron/P2711	M1	26	Leth-2020	-0.128873	0.663212	0.70521
AAC Cameron/P2711	M1	37	Leth-2020	-0.12703	0.663741	0.70521
AAC Cameron/P2711	M1	11	Leth-2020	-0.125549	0.665739	0.70521
AAC Cameron/P2711	M1	28	Leth-2020	-0.121811	0.666374	0.70521
AAC Cameron/P2711	M1	27	Leth-2020	-0.121029	0.6684	0.70521
AAC Cameron/P2711	M1	25	Leth-2020	-0.112105	0.669014	0.70521
AAC Cameron/P2711	M1	40	Leth-2020	-0.11123	0.670469	0.70521
AAC Cameron/P2711	M1	39	Leth-2020	-0.10953	0.672978	0.70521
AAC Cameron/P2711	M1	12	Leth-2020	-0.107768	0.673558	0.70521
AAC Cameron/P2711	M1	2	Leth-2020	-0.0971384	0.674191	0.70521
AAC Cameron/P2711	M1	14	Leth-2020	-0.0890624	0.675109	0.70521
AAC Cameron/P2711	M1	36	Leth-2020	-0.084827	0.675865	0.70521
AAC Cameron/P2711	M1	24	Leth-2020	-0.0832215	0.676296	0.70521
AAC Cameron/P2711	M1	31	Leth-2020	-0.082457	0.679502	0.70521
AAC Cameron/P2711	M1	6	Leth-2020	-0.0797382	0.679854	0.70521
AAC Cameron/P2711	M1	5	Leth-2020	-0.0749954	0.681424	0.70521
AAC Cameron/P2711	M1	20	Leth-2020	-0.0683083	0.682225	0.70521
AAC Cameron/P2711	M1	23	Leth-2020	-0.06058	0.6825	0.70521
AAC Cameron/P2711	M1	15	Leth-2020	-0.0510334	0.684901	0.70521
AAC Cameron/P2711	M1	38	Leth-2020	-0.0506141	0.687375	0.70521
AAC Cameron/P2711	M1	33	Leth-2020	-0.0426381	0.68744	0.70521
AAC Cameron/P2711	M1	4	Leth-2020	-0.0155674	0.68755	0.70521
AAC Cameron/P2711	M1	35	Leth-2020	-0.0154456	0.688633	0.70521
AAC Cameron/P2711	M1	8	Leth-2020	-0.0111835	0.690783	0.70521
AAC Cameron/P2711	M1	21	Leth-2020	-0.00988628	0.694292	0.70521
AAC Cameron/P2711	M1	18	Leth-2020	-0.00505584	0.695101	0.70521
AAC Cameron/P2711	M1	30	Leth-2020	-0.00215353	0.696776	0.70521
AAC Cameron/P2711	M2	24	Cres-2018	0.110863	0.510301	0.572188
AAC Cameron/P2711	M2	13	Cres-2018	0.123952	0.51552	0.572188
AAC Cameron/P2711	M2	32	Cres-2018	0.127651	0.516517	0.572188
AAC Cameron/P2711	M2	22	Cres-2018	0.131359	0.52088	0.572188
AAC Cameron/P2711	M2	18	Cres-2018	0.131437	0.525343	0.572188
AAC Cameron/P2711	M2	39	Cres-2018	0.139301	0.529447	0.572188
AAC Cameron/P2711	M2	20	Cres-2018	0.14132	0.530848	0.572188
AAC Cameron/P2711	M2	21	Cres-2018	0.145954	0.531748	0.572188
AAC Cameron/P2711	M2	4	Cres-2018	0.152445	0.533448	0.572188
AAC Cameron/P2711	M2	19	Cres-2018	0.165715	0.533703	0.572188
AAC Cameron/P2711	M2	1	Cres-2018	0.170105	0.534513	0.572188
AAC Cameron/P2711	M2	7	Cres-2018	0.173339	0.535168	0.572188
AAC Cameron/P2711	M2	17	Cres-2018	0.176275	0.535641	0.572188
AAC Cameron/P2711	M2	35	Cres-2018	0.178594	0.538884	0.572188
AAC Cameron/P2711	M2	23	Cres-2018	0.179839	0.539986	0.572188
AAC Cameron/P2711	M2	9	Cres-2018	0.180821	0.541785	0.572188
AAC Cameron/P2711	M2	15	Cres-2018	0.180935	0.541948	0.572188
AAC Cameron/P2711	M2	5	Cres-2018	0.187562	0.542223	0.572188
AAC Cameron/P2711	M2	14	Cres-2018	0.188707	0.543296	0.572188
AAC Cameron/P2711	M2	8	Cres-2018	0.194673	0.544447	0.572188
AAC Cameron/P2711	M2	16	Cres-2018	0.195036	0.545139	0.572188
AAC Cameron/P2711	M2	6	Cres-2018	0.195076	0.545493	0.572188
AAC Cameron/P2711	M2	38	Cres-2018	0.195976	0.545762	0.572188
AAC Cameron/P2711	M2	34	Cres-2018	0.197065	0.546147	0.572188
AAC Cameron/P2711	M2	29	Cres-2018	0.201357	0.547918	0.572188
AAC Cameron/P2711	M2	26	Cres-2018	0.203258	0.548079	0.572188
AAC Cameron/P2711	M2	40	Cres-2018	0.203546	0.548255	0.572188
AAC Cameron/P2711	M2	30	Cres-2018	0.20867	0.552036	0.572188
AAC Cameron/P2711	M2	11	Cres-2018	0.211394	0.554298	0.572188
AAC Cameron/P2711	M2	12	Cres-2018	0.211649	0.555284	0.572188
AAC Cameron/P2711	M2	27	Cres-2018	0.218566	0.557287	0.572188
AAC Cameron/P2711	M2	37	Cres-2018	0.21895	0.560295	0.572188
AAC Cameron/P2711	M2	2	Cres-2018	0.221301	0.560487	0.572188
AAC Cameron/P2711	M2	33	Cres-2018	0.229383	0.561353	0.572188
AAC Cameron/P2711	M2	10	Cres-2018	0.231155	0.56418	0.572188
AAC Cameron/P2711	M2	31	Cres-2018	0.231184	0.565327	0.572188
AAC Cameron/P2711	M2	3	Cres-2018	0.231337	0.57108	0.572188
AAC Cameron/P2711	M2	36	Cres-2018	0.258644	0.571314	0.572188
AAC Cameron/P2711	M2	25	Cres-2018	0.27674	0.576548	0.572188
AAC Cameron/P2711	M2	28	Cres-2018	0.285556	0.584397	0.572188
AAC Cameron/P2711	M2	19	Leth-2018	0.162192	0.591248	0.653116
AAC Cameron/P2711	M2	32	Leth-2018	0.165819	0.594181	0.653116
AAC Cameron/P2711	M2	21	Leth-2018	0.194968	0.596319	0.653116
AAC Cameron/P2711	M2	24	Leth-2018	0.19695	0.598152	0.653116
AAC Cameron/P2711	M2	35	Leth-2018	0.199463	0.601567	0.653116
AAC Cameron/P2711	M2	17	Leth-2018	0.201685	0.606271	0.653116
AAC Cameron/P2711	M2	13	Leth-2018	0.20279	0.607179	0.653116
AAC Cameron/P2711	M2	5	Leth-2018	0.21208	0.609471	0.653116
AAC Cameron/P2711	M2	16	Leth-2018	0.224715	0.612836	0.653116
AAC Cameron/P2711	M2	4	Leth-2018	0.228765	0.616642	0.653116
AAC Cameron/P2711	M2	12	Leth-2018	0.233855	0.617993	0.653116
AAC Cameron/P2711	M2	3	Leth-2018	0.236893	0.618132	0.653116
AAC Cameron/P2711	M2	22	Leth-2018	0.241659	0.620102	0.653116
AAC Cameron/P2711	M2	14	Leth-2018	0.242069	0.620429	0.653116
AAC Cameron/P2711	M2	20	Leth-2018	0.242706	0.620469	0.653116
AAC Cameron/P2711	M2	23	Leth-2018	0.244634	0.62051	0.653116
AAC Cameron/P2711	M2	26	Leth-2018	0.249353	0.620526	0.653116
AAC Cameron/P2711	M2	10	Leth-2018	0.25203	0.621712	0.653116
AAC Cameron/P2711	M2	38	Leth-2018	0.252137	0.621972	0.653116
AAC Cameron/P2711	M2	31	Leth-2018	0.252559	0.622306	0.653116
AAC Cameron/P2711	M2	1	Leth-2018	0.253825	0.622456	0.653116
AAC Cameron/P2711	M2	28	Leth-2018	0.258298	0.624508	0.653116
AAC Cameron/P2711	M2	7	Leth-2018	0.259703	0.626	0.653116
AAC Cameron/P2711	M2	18	Leth-2018	0.266376	0.626109	0.653116
AAC Cameron/P2711	M2	9	Leth-2018	0.271641	0.62681	0.653116
AAC Cameron/P2711	M2	15	Leth-2018	0.272275	0.627091	0.653116
AAC Cameron/P2711	M2	34	Leth-2018	0.272948	0.628027	0.653116
AAC Cameron/P2711	M2	29	Leth-2018	0.276305	0.631573	0.653116
AAC Cameron/P2711	M2	2	Leth-2018	0.280888	0.631696	0.653116
AAC Cameron/P2711	M2	30	Leth-2018	0.282606	0.633152	0.653116
AAC Cameron/P2711	M2	8	Leth-2018	0.289791	0.633525	0.653116
AAC Cameron/P2711	M2	37	Leth-2018	0.291143	0.634024	0.653116
AAC Cameron/P2711	M2	6	Leth-2018	0.296692	0.636871	0.653116
AAC Cameron/P2711	M2	33	Leth-2018	0.296931	0.637173	0.653116
AAC Cameron/P2711	M2	40	Leth-2018	0.304109	0.637272	0.653116
AAC Cameron/P2711	M2	27	Leth-2018	0.308951	0.637947	0.653116
AAC Cameron/P2711	M2	39	Leth-2018	0.311029	0.643643	0.653116
AAC Cameron/P2711	M2	11	Leth-2018	0.314589	0.644368	0.653116
AAC Cameron/P2711	M2	25	Leth-2018	0.323499	0.64523	0.653116
AAC Cameron/P2711	M2	36	Leth-2018	0.340655	0.646674	0.653116
AAC Cameron/P2711	M2	12	Cres-2019	0.229699	0.726514	0.798759
AAC Cameron/P2711	M2	7	Cres-2019	0.238318	0.726873	0.798759
AAC Cameron/P2711	M2	21	Cres-2019	0.241962	0.728637	0.798759
AAC Cameron/P2711	M2	19	Cres-2019	0.243955	0.733179	0.798759
AAC Cameron/P2711	M2	22	Cres-2019	0.253564	0.737238	0.798759
AAC Cameron/P2711	M2	9	Cres-2019	0.258963	0.738795	0.798759
AAC Cameron/P2711	M2	13	Cres-2019	0.25955	0.742941	0.798759
AAC Cameron/P2711	M2	23	Cres-2019	0.259801	0.743272	0.798759
AAC Cameron/P2711	M2	24	Cres-2019	0.26173	0.744206	0.798759
AAC Cameron/P2711	M2	16	Cres-2019	0.267152	0.745171	0.798759
AAC Cameron/P2711	M2	18	Cres-2019	0.269459	0.752204	0.798759
AAC Cameron/P2711	M2	1	Cres-2019	0.271228	0.752521	0.798759
AAC Cameron/P2711	M2	10	Cres-2019	0.273225	0.754444	0.798759
AAC Cameron/P2711	M2	32	Cres-2019	0.279765	0.754899	0.798759
AAC Cameron/P2711	M2	17	Cres-2019	0.280818	0.758431	0.798759
AAC Cameron/P2711	M2	4	Cres-2019	0.283467	0.758671	0.798759
AAC Cameron/P2711	M2	26	Cres-2019	0.292704	0.760433	0.798759
AAC Cameron/P2711	M2	39	Cres-2019	0.293546	0.762269	0.798759
AAC Cameron/P2711	M2	5	Cres-2019	0.294186	0.763007	0.798759
AAC Cameron/P2711	M2	34	Cres-2019	0.297811	0.764102	0.798759
AAC Cameron/P2711	M2	15	Cres-2019	0.29971	0.764431	0.798759
AAC Cameron/P2711	M2	35	Cres-2019	0.300122	0.76863	0.798759
AAC Cameron/P2711	M2	38	Cres-2019	0.301407	0.769688	0.798759
AAC Cameron/P2711	M2	6	Cres-2019	0.302592	0.769738	0.798759
AAC Cameron/P2711	M2	8	Cres-2019	0.309114	0.771017	0.798759
AAC Cameron/P2711	M2	30	Cres-2019	0.314681	0.771692	0.798759
AAC Cameron/P2711	M2	29	Cres-2019	0.315732	0.77231	0.798759
AAC Cameron/P2711	M2	14	Cres-2019	0.32193	0.775467	0.798759
AAC Cameron/P2711	M2	2	Cres-2019	0.32327	0.777211	0.798759
AAC Cameron/P2711	M2	33	Cres-2019	0.330718	0.778451	0.798759
AAC Cameron/P2711	M2	3	Cres-2019	0.335705	0.778538	0.798759
AAC Cameron/P2711	M2	37	Cres-2019	0.340057	0.780163	0.798759
AAC Cameron/P2711	M2	31	Cres-2019	0.340376	0.780227	0.798759
AAC Cameron/P2711	M2	20	Cres-2019	0.344323	0.780891	0.798759
AAC Cameron/P2711	M2	40	Cres-2019	0.348596	0.780924	0.798759
AAC Cameron/P2711	M2	27	Cres-2019	0.353461	0.781801	0.798759
AAC Cameron/P2711	M2	11	Cres-2019	0.363564	0.782517	0.798759
AAC Cameron/P2711	M2	28	Cres-2019	0.378035	0.786872	0.798759
AAC Cameron/P2711	M2	36	Cres-2019	0.383957	0.790238	0.798759
AAC Cameron/P2711	M2	25	Cres-2019	0.39319	0.792373	0.798759
AAC Cameron/P2711	M2	19	Cres-2020	0.168713	0.638138	0.696152
AAC Cameron/P2711	M2	12	Cres-2020	0.178744	0.643209	0.696152
AAC Cameron/P2711	M2	22	Cres-2020	0.187243	0.647119	0.696152
AAC Cameron/P2711	M2	32	Cres-2020	0.1894	0.648111	0.696152
AAC Cameron/P2711	M2	17	Cres-2020	0.193156	0.650181	0.696152
AAC Cameron/P2711	M2	21	Cres-2020	0.197917	0.65135	0.696152
AAC Cameron/P2711	M2	9	Cres-2020	0.198039	0.65447	0.696152
AAC Cameron/P2711	M2	2	Cres-2020	0.20328	0.654498	0.696152
AAC Cameron/P2711	M2	24	Cres-2020	0.204251	0.655371	0.696152
AAC Cameron/P2711	M2	14	Cres-2020	0.208281	0.655726	0.696152
AAC Cameron/P2711	M2	39	Cres-2020	0.208817	0.656272	0.696152
AAC Cameron/P2711	M2	4	Cres-2020	0.21169	0.656637	0.696152
AAC Cameron/P2711	M2	1	Cres-2020	0.211722	0.656867	0.696152
AAC Cameron/P2711	M2	15	Cres-2020	0.212259	0.657925	0.696152
AAC Cameron/P2711	M2	16	Cres-2020	0.218771	0.662703	0.696152
AAC Cameron/P2711	M2	34	Cres-2020	0.218957	0.66355	0.696152
AAC Cameron/P2711	M2	7	Cres-2020	0.222213	0.665949	0.696152
AAC Cameron/P2711	M2	13	Cres-2020	0.224	0.668348	0.696152
AAC Cameron/P2711	M2	6	Cres-2020	0.224703	0.669468	0.696152
AAC Cameron/P2711	M2	5	Cres-2020	0.226406	0.66952	0.696152
AAC Cameron/P2711	M2	30	Cres-2020	0.227263	0.67127	0.696152
AAC Cameron/P2711	M2	18	Cres-2020	0.228836	0.672097	0.696152
AAC Cameron/P2711	M2	20	Cres-2020	0.241212	0.6733	0.696152
AAC Cameron/P2711	M2	8	Cres-2020	0.242123	0.674118	0.696152
AAC Cameron/P2711	M2	35	Cres-2020	0.243535	0.674305	0.696152
AAC Cameron/P2711	M2	23	Cres-2020	0.24477	0.676878	0.696152
AAC Cameron/P2711	M2	33	Cres-2020	0.245887	0.6781	0.696152
AAC Cameron/P2711	M2	36	Cres-2020	0.246236	0.678918	0.696152
AAC Cameron/P2711	M2	40	Cres-2020	0.248245	0.680837	0.696152
AAC Cameron/P2711	M2	26	Cres-2020	0.249207	0.680936	0.696152
AAC Cameron/P2711	M2	29	Cres-2020	0.251168	0.681144	0.696152
AAC Cameron/P2711	M2	38	Cres-2020	0.25258	0.681703	0.696152
AAC Cameron/P2711	M2	10	Cres-2020	0.255456	0.686366	0.696152
AAC Cameron/P2711	M2	11	Cres-2020	0.269833	0.687208	0.696152
AAC Cameron/P2711	M2	3	Cres-2020	0.273931	0.687431	0.696152
AAC Cameron/P2711	M2	31	Cres-2020	0.27717	0.687453	0.696152
AAC Cameron/P2711	M2	25	Cres-2020	0.29164	0.695356	0.696152
AAC Cameron/P2711	M2	37	Cres-2020	0.296556	0.697496	0.696152
AAC Cameron/P2711	M2	28	Cres-2020	0.300772	0.701572	0.696152
AAC Cameron/P2711	M2	27	Cres-2020	0.308926	0.71138	0.696152
AAC Cameron/P2711	M2	22	Leth-2020	0.128086	0.644133	0.704313
AAC Cameron/P2711	M2	19	Leth-2020	0.142694	0.645218	0.704313
AAC Cameron/P2711	M2	32	Leth-2020	0.14617	0.648117	0.704313
AAC Cameron/P2711	M2	35	Leth-2020	0.167327	0.651342	0.704313
AAC Cameron/P2711	M2	24	Leth-2020	0.169839	0.652853	0.704313
AAC Cameron/P2711	M2	21	Leth-2020	0.174033	0.654672	0.704313
AAC Cameron/P2711	M2	13	Leth-2020	0.180376	0.655464	0.704313
AAC Cameron/P2711	M2	4	Leth-2020	0.192378	0.658253	0.704313
AAC Cameron/P2711	M2	12	Leth-2020	0.198228	0.659044	0.704313
AAC Cameron/P2711	M2	5	Leth-2020	0.199001	0.659776	0.704313
AAC Cameron/P2711	M2	38	Leth-2020	0.201485	0.660716	0.704313
AAC Cameron/P2711	M2	1	Leth-2020	0.208021	0.661079	0.704313
AAC Cameron/P2711	M2	14	Leth-2020	0.213723	0.66204	0.704313
AAC Cameron/P2711	M2	23	Leth-2020	0.216372	0.664288	0.704313
AAC Cameron/P2711	M2	17	Leth-2020	0.216674	0.666331	0.704313
AAC Cameron/P2711	M2	34	Leth-2020	0.218975	0.670605	0.704313
AAC Cameron/P2711	M2	9	Leth-2020	0.220345	0.670815	0.704313
AAC Cameron/P2711	M2	18	Leth-2020	0.226252	0.671619	0.704313
AAC Cameron/P2711	M2	40	Leth-2020	0.226779	0.672371	0.704313
AAC Cameron/P2711	M2	16	Leth-2020	0.227583	0.673388	0.704313
AAC Cameron/P2711	M2	26	Leth-2020	0.232249	0.67471	0.704313
AAC Cameron/P2711	M2	39	Leth-2020	0.233338	0.676545	0.704313
AAC Cameron/P2711	M2	6	Leth-2020	0.235097	0.677957	0.704313
AAC Cameron/P2711	M2	8	Leth-2020	0.235634	0.678277	0.704313
AAC Cameron/P2711	M2	29	Leth-2020	0.24026	0.679469	0.704313
AAC Cameron/P2711	M2	30	Leth-2020	0.242066	0.680167	0.704313
AAC Cameron/P2711	M2	10	Leth-2020	0.250094	0.682157	0.704313
AAC Cameron/P2711	M2	15	Leth-2020	0.250503	0.68355	0.704313
AAC Cameron/P2711	M2	2	Leth-2020	0.260848	0.684057	0.704313
AAC Cameron/P2711	M2	33	Leth-2020	0.265074	0.684859	0.704313
AAC Cameron/P2711	M2	31	Leth-2020	0.265305	0.685729	0.704313
AAC Cameron/P2711	M2	7	Leth-2020	0.26566	0.686827	0.704313
AAC Cameron/P2711	M2	3	Leth-2020	0.273281	0.687615	0.704313
AAC Cameron/P2711	M2	25	Leth-2020	0.286019	0.688004	0.704313
AAC Cameron/P2711	M2	27	Leth-2020	0.294641	0.691489	0.704313
AAC Cameron/P2711	M2	20	Leth-2020	0.297711	0.693256	0.704313
AAC Cameron/P2711	M2	11	Leth-2020	0.312121	0.693531	0.704313
AAC Cameron/P2711	M2	28	Leth-2020	0.315001	0.69357	0.704313
AAC Cameron/P2711	M2	36	Leth-2020	0.319545	0.694393	0.704313
AAC Cameron/P2711	M2	37	Leth-2020	0.324647	0.698686	0.704313
AAC Cameron/P2711	M3	24	Cres-2018	0.0309031	0.505782	0.573151
AAC Cameron/P2711	M3	13	Cres-2018	0.0427408	0.50606	0.573151
AAC Cameron/P2711	M3	32	Cres-2018	0.0825755	0.509046	0.573151
AAC Cameron/P2711	M3	39	Cres-2018	0.0855916	0.509593	0.573151
AAC Cameron/P2711	M3	20	Cres-2018	0.0899076	0.513852	0.573151
AAC Cameron/P2711	M3	21	Cres-2018	0.100463	0.514317	0.573151
AAC Cameron/P2711	M3	35	Cres-2018	0.111777	0.516337	0.573151
AAC Cameron/P2711	M3	17	Cres-2018	0.112845	0.517327	0.573151
AAC Cameron/P2711	M3	18	Cres-2018	0.114565	0.51854	0.573151
AAC Cameron/P2711	M3	23	Cres-2018	0.119271	0.518804	0.573151
AAC Cameron/P2711	M3	1	Cres-2018	0.119434	0.519035	0.573151
AAC Cameron/P2711	M3	9	Cres-2018	0.12198	0.520381	0.573151
AAC Cameron/P2711	M3	22	Cres-2018	0.123115	0.522481	0.573151
AAC Cameron/P2711	M3	15	Cres-2018	0.126769	0.523175	0.573151
AAC Cameron/P2711	M3	16	Cres-2018	0.127207	0.525624	0.573151
AAC Cameron/P2711	M3	34	Cres-2018	0.127416	0.525962	0.573151
AAC Cameron/P2711	M3	14	Cres-2018	0.135447	0.527344	0.573151
AAC Cameron/P2711	M3	27	Cres-2018	0.14048	0.527902	0.573151
AAC Cameron/P2711	M3	40	Cres-2018	0.142512	0.528519	0.573151
AAC Cameron/P2711	M3	4	Cres-2018	0.144118	0.53141	0.573151
AAC Cameron/P2711	M3	12	Cres-2018	0.146495	0.533661	0.573151
AAC Cameron/P2711	M3	29	Cres-2018	0.155069	0.533677	0.573151
AAC Cameron/P2711	M3	6	Cres-2018	0.155843	0.534882	0.573151
AAC Cameron/P2711	M3	26	Cres-2018	0.156694	0.535245	0.573151
AAC Cameron/P2711	M3	38	Cres-2018	0.158445	0.535459	0.573151
AAC Cameron/P2711	M3	5	Cres-2018	0.160004	0.535919	0.573151
AAC Cameron/P2711	M3	8	Cres-2018	0.160983	0.538451	0.573151
AAC Cameron/P2711	M3	19	Cres-2018	0.162755	0.539647	0.573151
AAC Cameron/P2711	M3	37	Cres-2018	0.167132	0.541967	0.573151
AAC Cameron/P2711	M3	7	Cres-2018	0.168482	0.54365	0.573151
AAC Cameron/P2711	M3	3	Cres-2018	0.171543	0.54678	0.573151
AAC Cameron/P2711	M3	10	Cres-2018	0.176257	0.548591	0.573151
AAC Cameron/P2711	M3	30	Cres-2018	0.176341	0.551291	0.573151
AAC Cameron/P2711	M3	11	Cres-2018	0.178599	0.551916	0.573151
AAC Cameron/P2711	M3	31	Cres-2018	0.182802	0.55531	0.573151
AAC Cameron/P2711	M3	36	Cres-2018	0.185279	0.557125	0.573151
AAC Cameron/P2711	M3	2	Cres-2018	0.189666	0.560561	0.573151
AAC Cameron/P2711	M3	25	Cres-2018	0.209453	0.567144	0.573151
AAC Cameron/P2711	M3	33	Cres-2018	0.210532	0.573235	0.573151
AAC Cameron/P2711	M3	28	Cres-2018	0.262364	0.595394	0.573151
AAC Cameron/P2711	M3	24	Leth-2018	0.139899	0.581002	0.649055
AAC Cameron/P2711	M3	19	Leth-2018	0.160944	0.584348	0.649055
AAC Cameron/P2711	M3	35	Leth-2018	0.169515	0.586025	0.649055
AAC Cameron/P2711	M3	5	Leth-2018	0.179045	0.591384	0.649055
AAC Cameron/P2711	M3	16	Leth-2018	0.182585	0.593054	0.649055
AAC Cameron/P2711	M3	17	Leth-2018	0.185261	0.594347	0.649055
AAC Cameron/P2711	M3	21	Leth-2018	0.191806	0.595264	0.649055
AAC Cameron/P2711	M3	3	Leth-2018	0.196153	0.597829	0.649055
AAC Cameron/P2711	M3	22	Leth-2018	0.19644	0.598113	0.649055
AAC Cameron/P2711	M3	32	Leth-2018	0.199146	0.59903	0.649055
AAC Cameron/P2711	M3	13	Leth-2018	0.202253	0.601326	0.649055
AAC Cameron/P2711	M3	12	Leth-2018	0.203264	0.601364	0.649055
AAC Cameron/P2711	M3	10	Leth-2018	0.209374	0.60198	0.649055
AAC Cameron/P2711	M3	20	Leth-2018	0.210359	0.603077	0.649055
AAC Cameron/P2711	M3	4	Leth-2018	0.212943	0.603405	0.649055
AAC Cameron/P2711	M3	1	Leth-2018	0.214497	0.60395	0.649055
AAC Cameron/P2711	M3	28	Leth-2018	0.228556	0.604043	0.649055
AAC Cameron/P2711	M3	23	Leth-2018	0.236601	0.60531	0.649055
AAC Cameron/P2711	M3	38	Leth-2018	0.239827	0.605849	0.649055
AAC Cameron/P2711	M3	2	Leth-2018	0.240587	0.608697	0.649055
AAC Cameron/P2711	M3	29	Leth-2018	0.251748	0.609115	0.649055
AAC Cameron/P2711	M3	26	Leth-2018	0.252457	0.610391	0.649055
AAC Cameron/P2711	M3	7	Leth-2018	0.25452	0.610408	0.649055
AAC Cameron/P2711	M3	25	Leth-2018	0.25681	0.614056	0.649055
AAC Cameron/P2711	M3	15	Leth-2018	0.263149	0.614131	0.649055
AAC Cameron/P2711	M3	34	Leth-2018	0.265225	0.618287	0.649055
AAC Cameron/P2711	M3	27	Leth-2018	0.268449	0.619071	0.649055
AAC Cameron/P2711	M3	31	Leth-2018	0.269346	0.619334	0.649055
AAC Cameron/P2711	M3	33	Leth-2018	0.271577	0.620166	0.649055
AAC Cameron/P2711	M3	14	Leth-2018	0.276555	0.620418	0.649055
AAC Cameron/P2711	M3	40	Leth-2018	0.27847	0.623487	0.649055
AAC Cameron/P2711	M3	39	Leth-2018	0.279858	0.623831	0.649055
AAC Cameron/P2711	M3	18	Leth-2018	0.280721	0.623922	0.649055
AAC Cameron/P2711	M3	37	Leth-2018	0.28208	0.625003	0.649055
AAC Cameron/P2711	M3	30	Leth-2018	0.282794	0.625118	0.649055
AAC Cameron/P2711	M3	11	Leth-2018	0.284446	0.62702	0.649055
AAC Cameron/P2711	M3	8	Leth-2018	0.292679	0.628643	0.649055
AAC Cameron/P2711	M3	9	Leth-2018	0.299542	0.63099	0.649055
AAC Cameron/P2711	M3	6	Leth-2018	0.300124	0.636034	0.649055
AAC Cameron/P2711	M3	36	Leth-2018	0.307843	0.649211	0.649055
AAC Cameron/P2711	M3	13	Cres-2019	0.218244	0.710247	0.796986
AAC Cameron/P2711	M3	23	Cres-2019	0.233002	0.727154	0.796986
AAC Cameron/P2711	M3	9	Cres-2019	0.234077	0.727768	0.796986
AAC Cameron/P2711	M3	7	Cres-2019	0.23724	0.72897	0.796986
AAC Cameron/P2711	M3	10	Cres-2019	0.239186	0.729918	0.796986
AAC Cameron/P2711	M3	12	Cres-2019	0.243184	0.738341	0.796986
AAC Cameron/P2711	M3	22	Cres-2019	0.244977	0.738886	0.796986
AAC Cameron/P2711	M3	21	Cres-2019	0.247899	0.739305	0.796986
AAC Cameron/P2711	M3	24	Cres-2019	0.251056	0.73944	0.796986
AAC Cameron/P2711	M3	19	Cres-2019	0.265984	0.744953	0.796986
AAC Cameron/P2711	M3	16	Cres-2019	0.268928	0.748691	0.796986
AAC Cameron/P2711	M3	17	Cres-2019	0.270491	0.751755	0.796986
AAC Cameron/P2711	M3	1	Cres-2019	0.277982	0.752325	0.796986
AAC Cameron/P2711	M3	18	Cres-2019	0.278703	0.753517	0.796986
AAC Cameron/P2711	M3	26	Cres-2019	0.281689	0.754474	0.796986
AAC Cameron/P2711	M3	32	Cres-2019	0.284318	0.75626	0.796986
AAC Cameron/P2711	M3	5	Cres-2019	0.286662	0.756271	0.796986
AAC Cameron/P2711	M3	33	Cres-2019	0.28926	0.756813	0.796986
AAC Cameron/P2711	M3	39	Cres-2019	0.289352	0.757348	0.796986
AAC Cameron/P2711	M3	35	Cres-2019	0.294431	0.759328	0.796986
AAC Cameron/P2711	M3	29	Cres-2019	0.300044	0.763529	0.796986
AAC Cameron/P2711	M3	8	Cres-2019	0.304284	0.765971	0.796986
AAC Cameron/P2711	M3	38	Cres-2019	0.305525	0.765998	0.796986
AAC Cameron/P2711	M3	2	Cres-2019	0.308947	0.767254	0.796986
AAC Cameron/P2711	M3	4	Cres-2019	0.310951	0.767848	0.796986
AAC Cameron/P2711	M3	15	Cres-2019	0.312905	0.768054	0.796986
AAC Cameron/P2711	M3	14	Cres-2019	0.31619	0.76863	0.796986
AAC Cameron/P2711	M3	27	Cres-2019	0.323707	0.768958	0.796986
AAC Cameron/P2711	M3	37	Cres-2019	0.32375	0.769076	0.796986
AAC Cameron/P2711	M3	20	Cres-2019	0.324732	0.769264	0.796986
AAC Cameron/P2711	M3	30	Cres-2019	0.328684	0.769374	0.796986
AAC Cameron/P2711	M3	40	Cres-2019	0.331758	0.770523	0.796986
AAC Cameron/P2711	M3	6	Cres-2019	0.335671	0.774031	0.796986
AAC Cameron/P2711	M3	3	Cres-2019	0.33679	0.775725	0.796986
AAC Cameron/P2711	M3	34	Cres-2019	0.339121	0.776237	0.796986
AAC Cameron/P2711	M3	31	Cres-2019	0.341078	0.780541	0.796986
AAC Cameron/P2711	M3	11	Cres-2019	0.353944	0.780919	0.796986
AAC Cameron/P2711	M3	28	Cres-2019	0.356768	0.782573	0.796986
AAC Cameron/P2711	M3	25	Cres-2019	0.37284	0.78283	0.796986
AAC Cameron/P2711	M3	36	Cres-2019	0.382708	0.783948	0.796986
AAC Cameron/P2711	M3	12	Cres-2020	0.220535	0.677482	0.697835
AAC Cameron/P2711	M3	19	Cres-2020	0.224913	0.677868	0.697835
AAC Cameron/P2711	M3	17	Cres-2020	0.23577	0.679089	0.697835
AAC Cameron/P2711	M3	14	Cres-2020	0.239344	0.681055	0.697835
AAC Cameron/P2711	M3	2	Cres-2020	0.239867	0.683591	0.697835
AAC Cameron/P2711	M3	22	Cres-2020	0.244628	0.685653	0.697835
AAC Cameron/P2711	M3	21	Cres-2020	0.246008	0.686034	0.697835
AAC Cameron/P2711	M3	30	Cres-2020	0.247813	0.68651	0.697835
AAC Cameron/P2711	M3	39	Cres-2020	0.253436	0.691322	0.697835
AAC Cameron/P2711	M3	9	Cres-2020	0.258666	0.692203	0.697835
AAC Cameron/P2711	M3	16	Cres-2020	0.262371	0.693014	0.697835
AAC Cameron/P2711	M3	32	Cres-2020	0.262791	0.694346	0.697835
AAC Cameron/P2711	M3	13	Cres-2020	0.263269	0.695164	0.697835
AAC Cameron/P2711	M3	35	Cres-2020	0.264876	0.697805	0.697835
AAC Cameron/P2711	M3	24	Cres-2020	0.265178	0.698224	0.697835
AAC Cameron/P2711	M3	15	Cres-2020	0.268503	0.698283	0.697835
AAC Cameron/P2711	M3	36	Cres-2020	0.26869	0.698893	0.697835
AAC Cameron/P2711	M3	1	Cres-2020	0.270454	0.699027	0.697835
AAC Cameron/P2711	M3	4	Cres-2020	0.274836	0.701792	0.697835
AAC Cameron/P2711	M3	8	Cres-2020	0.277521	0.701962	0.697835
AAC Cameron/P2711	M3	23	Cres-2020	0.277864	0.702184	0.697835
AAC Cameron/P2711	M3	34	Cres-2020	0.27792	0.702361	0.697835
AAC Cameron/P2711	M3	18	Cres-2020	0.280155	0.703673	0.697835
AAC Cameron/P2711	M3	6	Cres-2020	0.28853	0.705958	0.697835
AAC Cameron/P2711	M3	7	Cres-2020	0.289025	0.705971	0.697835
AAC Cameron/P2711	M3	10	Cres-2020	0.295745	0.706656	0.697835
AAC Cameron/P2711	M3	26	Cres-2020	0.298084	0.706912	0.697835
AAC Cameron/P2711	M3	40	Cres-2020	0.298908	0.711609	0.697835
AAC Cameron/P2711	M3	31	Cres-2020	0.300207	0.713227	0.697835
AAC Cameron/P2711	M3	33	Cres-2020	0.300776	0.715053	0.697835
AAC Cameron/P2711	M3	5	Cres-2020	0.301237	0.71584	0.697835
AAC Cameron/P2711	M3	20	Cres-2020	0.306707	0.716432	0.697835
AAC Cameron/P2711	M3	25	Cres-2020	0.318271	0.716603	0.697835
AAC Cameron/P2711	M3	3	Cres-2020	0.319383	0.716706	0.697835
AAC Cameron/P2711	M3	29	Cres-2020	0.32026	0.721346	0.697835
AAC Cameron/P2711	M3	11	Cres-2020	0.321176	0.721772	0.697835
AAC Cameron/P2711	M3	38	Cres-2020	0.322889	0.727024	0.697835
AAC Cameron/P2711	M3	37	Cres-2020	0.335979	0.733646	0.697835
AAC Cameron/P2711	M3	28	Cres-2020	0.342521	0.736901	0.697835
AAC Cameron/P2711	M3	27	Cres-2020	0.343307	0.742428	0.697835
AAC Cameron/P2711	M3	22	Leth-2020	0.125638	0.633465	0.705266
AAC Cameron/P2711	M3	24	Leth-2020	0.140411	0.643023	0.705266
AAC Cameron/P2711	M3	32	Leth-2020	0.145458	0.652907	0.705266
AAC Cameron/P2711	M3	35	Leth-2020	0.156758	0.654686	0.705266
AAC Cameron/P2711	M3	13	Leth-2020	0.167912	0.655422	0.705266
AAC Cameron/P2711	M3	21	Leth-2020	0.174015	0.656988	0.705266
AAC Cameron/P2711	M3	19	Leth-2020	0.178472	0.65829	0.705266
AAC Cameron/P2711	M3	12	Leth-2020	0.189117	0.658933	0.705266
AAC Cameron/P2711	M3	38	Leth-2020	0.189429	0.658961	0.705266
AAC Cameron/P2711	M3	26	Leth-2020	0.193529	0.659846	0.705266
AAC Cameron/P2711	M3	8	Leth-2020	0.194863	0.661535	0.705266
AAC Cameron/P2711	M3	4	Leth-2020	0.197394	0.662365	0.705266
AAC Cameron/P2711	M3	23	Leth-2020	0.197435	0.666132	0.705266
AAC Cameron/P2711	M3	14	Leth-2020	0.198435	0.66638	0.705266
AAC Cameron/P2711	M3	17	Leth-2020	0.2048	0.666891	0.705266
AAC Cameron/P2711	M3	5	Leth-2020	0.208045	0.667473	0.705266
AAC Cameron/P2711	M3	16	Leth-2020	0.215204	0.668041	0.705266
AAC Cameron/P2711	M3	10	Leth-2020	0.216429	0.668496	0.705266
AAC Cameron/P2711	M3	39	Leth-2020	0.219363	0.670162	0.705266
AAC Cameron/P2711	M3	1	Leth-2020	0.220644	0.673892	0.705266
AAC Cameron/P2711	M3	29	Leth-2020	0.223672	0.674293	0.705266
AAC Cameron/P2711	M3	2	Leth-2020	0.233563	0.674366	0.705266
AAC Cameron/P2711	M3	18	Leth-2020	0.234945	0.676305	0.705266
AAC Cameron/P2711	M3	30	Leth-2020	0.235524	0.677879	0.705266
AAC Cameron/P2711	M3	15	Leth-2020	0.240343	0.67918	0.705266
AAC Cameron/P2711	M3	40	Leth-2020	0.241538	0.679593	0.705266
AAC Cameron/P2711	M3	6	Leth-2020	0.241904	0.680159	0.705266
AAC Cameron/P2711	M3	31	Leth-2020	0.243562	0.681112	0.705266
AAC Cameron/P2711	M3	25	Leth-2020	0.243682	0.681659	0.705266
AAC Cameron/P2711	M3	34	Leth-2020	0.250104	0.682791	0.705266
AAC Cameron/P2711	M3	33	Leth-2020	0.252673	0.683149	0.705266
AAC Cameron/P2711	M3	9	Leth-2020	0.256852	0.683368	0.705266
AAC Cameron/P2711	M3	7	Leth-2020	0.263635	0.684366	0.705266
AAC Cameron/P2711	M3	20	Leth-2020	0.275324	0.684536	0.705266
AAC Cameron/P2711	M3	3	Leth-2020	0.278192	0.685226	0.705266
AAC Cameron/P2711	M3	27	Leth-2020	0.296789	0.685544	0.705266
AAC Cameron/P2711	M3	36	Leth-2020	0.309526	0.697813	0.705266
AAC Cameron/P2711	M3	28	Leth-2020	0.316784	0.699549	0.705266
AAC Cameron/P2711	M3	37	Leth-2020	0.321173	0.699933	0.705266
AAC Cameron/P2711	M3	11	Leth-2020	0.324585	0.702753	0.705266
AAC Innova/Proclaim	M1	20	Cres-2016	-0.242142	0.816048	0.865133
AAC Innova/Proclaim	M1	19	Cres-2016	-0.180185	0.817475	0.865133
AAC Innova/Proclaim	M1	3	Cres-2016	-0.160942	0.817816	0.865133
AAC Innova/Proclaim	M1	28	Cres-2016	-0.156288	0.820484	0.865133
AAC Innova/Proclaim	M1	40	Cres-2016	-0.143714	0.822423	0.865133
AAC Innova/Proclaim	M1	17	Cres-2016	-0.140496	0.822537	0.865133
AAC Innova/Proclaim	M1	5	Cres-2016	-0.11658	0.825833	0.865133
AAC Innova/Proclaim	M1	36	Cres-2016	-0.116297	0.82589	0.865133
AAC Innova/Proclaim	M1	11	Cres-2016	-0.11535	0.828672	0.865133
AAC Innova/Proclaim	M1	10	Cres-2016	-0.11533	0.828816	0.865133
AAC Innova/Proclaim	M1	30	Cres-2016	-0.113118	0.829234	0.865133
AAC Innova/Proclaim	M1	18	Cres-2016	-0.1122	0.831213	0.865133
AAC Innova/Proclaim	M1	8	Cres-2016	-0.107315	0.832143	0.865133
AAC Innova/Proclaim	M1	26	Cres-2016	-0.0843541	0.83614	0.865133
AAC Innova/Proclaim	M1	6	Cres-2016	-0.0825119	0.83802	0.865133
AAC Innova/Proclaim	M1	29	Cres-2016	-0.0765007	0.838052	0.865133
AAC Innova/Proclaim	M1	9	Cres-2016	-0.0752018	0.838933	0.865133
AAC Innova/Proclaim	M1	31	Cres-2016	-0.0739623	0.841858	0.865133
AAC Innova/Proclaim	M1	39	Cres-2016	-0.0726195	0.842607	0.865133
AAC Innova/Proclaim	M1	12	Cres-2016	-0.066983	0.843462	0.865133
AAC Innova/Proclaim	M1	38	Cres-2016	-0.0656153	0.844364	0.865133
AAC Innova/Proclaim	M1	7	Cres-2016	-0.0600404	0.84503	0.865133
AAC Innova/Proclaim	M1	15	Cres-2016	-0.0514462	0.845067	0.865133
AAC Innova/Proclaim	M1	33	Cres-2016	-0.0491191	0.845068	0.865133
AAC Innova/Proclaim	M1	25	Cres-2016	-0.0386397	0.845463	0.865133
AAC Innova/Proclaim	M1	13	Cres-2016	-0.0360183	0.846165	0.865133
AAC Innova/Proclaim	M1	21	Cres-2016	-0.0352038	0.846357	0.865133
AAC Innova/Proclaim	M1	1	Cres-2016	-0.0340095	0.84654	0.865133
AAC Innova/Proclaim	M1	37	Cres-2016	-0.0207831	0.847824	0.865133
AAC Innova/Proclaim	M1	35	Cres-2016	-0.0158215	0.847824	0.865133
AAC Innova/Proclaim	M1	34	Cres-2016	-0.00544742	0.848313	0.865133
AAC Innova/Proclaim	M1	23	Cres-2016	0.00989129	0.853628	0.865133
AAC Innova/Proclaim	M1	22	Cres-2016	0.0127818	0.853977	0.865133
AAC Innova/Proclaim	M1	27	Cres-2016	0.0198419	0.855165	0.865133
AAC Innova/Proclaim	M1	16	Cres-2016	0.0253705	0.855571	0.865133
AAC Innova/Proclaim	M1	4	Cres-2016	0.0314722	0.858109	0.865133
AAC Innova/Proclaim	M1	24	Cres-2016	0.046527	0.858444	0.865133
AAC Innova/Proclaim	M1	2	Cres-2016	0.048934	0.858454	0.865133
AAC Innova/Proclaim	M1	14	Cres-2016	0.0572898	0.859015	0.865133
AAC Innova/Proclaim	M1	32	Cres-2016	0.0698073	0.859214	0.865133
AAC Innova/Proclaim	M1	15	Leth-2016	-0.196795	0.79438	0.843141
AAC Innova/Proclaim	M1	17	Leth-2016	-0.18159	0.796715	0.843141
AAC Innova/Proclaim	M1	10	Leth-2016	-0.180549	0.797485	0.843141
AAC Innova/Proclaim	M1	30	Leth-2016	-0.169304	0.804387	0.843141
AAC Innova/Proclaim	M1	18	Leth-2016	-0.158763	0.804952	0.843141
AAC Innova/Proclaim	M1	29	Leth-2016	-0.157367	0.806457	0.843141
AAC Innova/Proclaim	M1	3	Leth-2016	-0.148313	0.811038	0.843141
AAC Innova/Proclaim	M1	31	Leth-2016	-0.140382	0.811614	0.843141
AAC Innova/Proclaim	M1	19	Leth-2016	-0.133344	0.814077	0.843141
AAC Innova/Proclaim	M1	8	Leth-2016	-0.132288	0.815084	0.843141
AAC Innova/Proclaim	M1	11	Leth-2016	-0.126923	0.815952	0.843141
AAC Innova/Proclaim	M1	9	Leth-2016	-0.121554	0.817084	0.843141
AAC Innova/Proclaim	M1	38	Leth-2016	-0.105217	0.817266	0.843141
AAC Innova/Proclaim	M1	20	Leth-2016	-0.0992259	0.817357	0.843141
AAC Innova/Proclaim	M1	36	Leth-2016	-0.0902043	0.817595	0.843141
AAC Innova/Proclaim	M1	12	Leth-2016	-0.0881053	0.81764	0.843141
AAC Innova/Proclaim	M1	28	Leth-2016	-0.0846237	0.817729	0.843141
AAC Innova/Proclaim	M1	23	Leth-2016	-0.0842639	0.821273	0.843141
AAC Innova/Proclaim	M1	6	Leth-2016	-0.0773391	0.821574	0.843141
AAC Innova/Proclaim	M1	26	Leth-2016	-0.076494	0.821707	0.843141
AAC Innova/Proclaim	M1	1	Leth-2016	-0.0652046	0.822437	0.843141
AAC Innova/Proclaim	M1	21	Leth-2016	-0.0645005	0.822764	0.843141
AAC Innova/Proclaim	M1	25	Leth-2016	-0.0581492	0.822954	0.843141
AAC Innova/Proclaim	M1	22	Leth-2016	-0.0551388	0.822971	0.843141
AAC Innova/Proclaim	M1	7	Leth-2016	-0.0486548	0.823414	0.843141
AAC Innova/Proclaim	M1	39	Leth-2016	-0.0462292	0.8235	0.843141
AAC Innova/Proclaim	M1	5	Leth-2016	-0.038843	0.824453	0.843141
AAC Innova/Proclaim	M1	40	Leth-2016	-0.0217227	0.825014	0.843141
AAC Innova/Proclaim	M1	27	Leth-2016	-0.0180532	0.825095	0.843141
AAC Innova/Proclaim	M1	34	Leth-2016	-0.0156883	0.825214	0.843141
AAC Innova/Proclaim	M1	35	Leth-2016	-0.00143674	0.825507	0.843141
AAC Innova/Proclaim	M1	33	Leth-2016	0.00793625	0.828101	0.843141
AAC Innova/Proclaim	M1	14	Leth-2016	0.021934	0.828313	0.843141
AAC Innova/Proclaim	M1	13	Leth-2016	0.0242647	0.828456	0.843141
AAC Innova/Proclaim	M1	37	Leth-2016	0.0292916	0.829803	0.843141
AAC Innova/Proclaim	M1	24	Leth-2016	0.0322182	0.830134	0.843141
AAC Innova/Proclaim	M1	2	Leth-2016	0.05527	0.83051	0.843141
AAC Innova/Proclaim	M1	32	Leth-2016	0.0596514	0.831778	0.843141
AAC Innova/Proclaim	M1	16	Leth-2016	0.0619219	0.832376	0.843141
AAC Innova/Proclaim	M1	4	Leth-2016	0.100355	0.832392	0.843141
AAC Innova/Proclaim	M1	20	Leth-2017	-0.239659	0.779032	0.82369
AAC Innova/Proclaim	M1	3	Leth-2017	-0.197894	0.782432	0.82369
AAC Innova/Proclaim	M1	31	Leth-2017	-0.179929	0.782801	0.82369
AAC Innova/Proclaim	M1	26	Leth-2017	-0.178429	0.788365	0.82369
AAC Innova/Proclaim	M1	8	Leth-2017	-0.174859	0.790243	0.82369
AAC Innova/Proclaim	M1	15	Leth-2017	-0.164257	0.790829	0.82369
AAC Innova/Proclaim	M1	25	Leth-2017	-0.158135	0.794656	0.82369
AAC Innova/Proclaim	M1	10	Leth-2017	-0.149855	0.794962	0.82369
AAC Innova/Proclaim	M1	5	Leth-2017	-0.149773	0.79538	0.82369
AAC Innova/Proclaim	M1	9	Leth-2017	-0.143993	0.79712	0.82369
AAC Innova/Proclaim	M1	19	Leth-2017	-0.140087	0.798964	0.82369
AAC Innova/Proclaim	M1	40	Leth-2017	-0.136975	0.800709	0.82369
AAC Innova/Proclaim	M1	39	Leth-2017	-0.136213	0.801156	0.82369
AAC Innova/Proclaim	M1	21	Leth-2017	-0.129779	0.801376	0.82369
AAC Innova/Proclaim	M1	38	Leth-2017	-0.127636	0.801651	0.82369
AAC Innova/Proclaim	M1	36	Leth-2017	-0.126922	0.801713	0.82369
AAC Innova/Proclaim	M1	29	Leth-2017	-0.123874	0.80304	0.82369
AAC Innova/Proclaim	M1	30	Leth-2017	-0.121121	0.804197	0.82369
AAC Innova/Proclaim	M1	18	Leth-2017	-0.107578	0.805548	0.82369
AAC Innova/Proclaim	M1	17	Leth-2017	-0.0970923	0.806215	0.82369
AAC Innova/Proclaim	M1	11	Leth-2017	-0.0941773	0.80642	0.82369
AAC Innova/Proclaim	M1	28	Leth-2017	-0.0935522	0.807134	0.82369
AAC Innova/Proclaim	M1	7	Leth-2017	-0.074968	0.807215	0.82369
AAC Innova/Proclaim	M1	12	Leth-2017	-0.0655694	0.80813	0.82369
AAC Innova/Proclaim	M1	13	Leth-2017	-0.0550689	0.808517	0.82369
AAC Innova/Proclaim	M1	6	Leth-2017	-0.0527235	0.809174	0.82369
AAC Innova/Proclaim	M1	37	Leth-2017	-0.0516254	0.809644	0.82369
AAC Innova/Proclaim	M1	4	Leth-2017	-0.0343302	0.809749	0.82369
AAC Innova/Proclaim	M1	16	Leth-2017	-0.0317042	0.811421	0.82369
AAC Innova/Proclaim	M1	23	Leth-2017	-0.0287003	0.812015	0.82369
AAC Innova/Proclaim	M1	35	Leth-2017	-0.0150797	0.812564	0.82369
AAC Innova/Proclaim	M1	1	Leth-2017	-0.0150736	0.81321	0.82369
AAC Innova/Proclaim	M1	33	Leth-2017	-0.00833455	0.813334	0.82369
AAC Innova/Proclaim	M1	22	Leth-2017	-0.00202139	0.814066	0.82369
AAC Innova/Proclaim	M1	34	Leth-2017	-0.000157061	0.815422	0.82369
AAC Innova/Proclaim	M1	27	Leth-2017	0.000764005	0.81592	0.82369
AAC Innova/Proclaim	M1	32	Leth-2017	0.00735396	0.815923	0.82369
AAC Innova/Proclaim	M1	2	Leth-2017	0.0444994	0.819132	0.82369
AAC Innova/Proclaim	M1	24	Leth-2017	0.0734618	0.819366	0.82369
AAC Innova/Proclaim	M1	14	Leth-2017	0.0959382	0.821004	0.82369
AAC Innova/Proclaim	M1	19	Cres-2020	-0.218345	0.733312	0.781143
AAC Innova/Proclaim	M1	20	Cres-2020	-0.209522	0.739931	0.781143
AAC Innova/Proclaim	M1	28	Cres-2020	-0.203436	0.745293	0.781143
AAC Innova/Proclaim	M1	18	Cres-2020	-0.188616	0.745974	0.781143
AAC Innova/Proclaim	M1	31	Cres-2020	-0.156067	0.746102	0.781143
AAC Innova/Proclaim	M1	3	Cres-2020	-0.155504	0.750044	0.781143
AAC Innova/Proclaim	M1	25	Cres-2020	-0.147964	0.75049	0.781143
AAC Innova/Proclaim	M1	7	Cres-2020	-0.14435	0.758355	0.781143
AAC Innova/Proclaim	M1	11	Cres-2020	-0.137407	0.758477	0.781143
AAC Innova/Proclaim	M1	30	Cres-2020	-0.13654	0.758663	0.781143
AAC Innova/Proclaim	M1	38	Cres-2020	-0.1342	0.759389	0.781143
AAC Innova/Proclaim	M1	15	Cres-2020	-0.124793	0.760763	0.781143
AAC Innova/Proclaim	M1	36	Cres-2020	-0.105086	0.761101	0.781143
AAC Innova/Proclaim	M1	29	Cres-2020	-0.103849	0.762639	0.781143
AAC Innova/Proclaim	M1	9	Cres-2020	-0.101019	0.762823	0.781143
AAC Innova/Proclaim	M1	8	Cres-2020	-0.0955492	0.763598	0.781143
AAC Innova/Proclaim	M1	17	Cres-2020	-0.0913951	0.764814	0.781143
AAC Innova/Proclaim	M1	26	Cres-2020	-0.0817804	0.764858	0.781143
AAC Innova/Proclaim	M1	10	Cres-2020	-0.0649019	0.765203	0.781143
AAC Innova/Proclaim	M1	39	Cres-2020	-0.060808	0.765838	0.781143
AAC Innova/Proclaim	M1	5	Cres-2020	-0.0431733	0.76633	0.781143
AAC Innova/Proclaim	M1	35	Cres-2020	-0.0377569	0.767216	0.781143
AAC Innova/Proclaim	M1	40	Cres-2020	-0.0341668	0.767738	0.781143
AAC Innova/Proclaim	M1	13	Cres-2020	-0.023846	0.767752	0.781143
AAC Innova/Proclaim	M1	27	Cres-2020	-0.0151431	0.768674	0.781143
AAC Innova/Proclaim	M1	37	Cres-2020	-0.00917598	0.768913	0.781143
AAC Innova/Proclaim	M1	21	Cres-2020	-0.00293349	0.770724	0.781143
AAC Innova/Proclaim	M1	23	Cres-2020	-0.0023084	0.771294	0.781143
AAC Innova/Proclaim	M1	6	Cres-2020	-0.00132947	0.771307	0.781143
AAC Innova/Proclaim	M1	1	Cres-2020	0.00282926	0.771666	0.781143
AAC Innova/Proclaim	M1	34	Cres-2020	0.013615	0.772696	0.781143
AAC Innova/Proclaim	M1	22	Cres-2020	0.0150716	0.773807	0.781143
AAC Innova/Proclaim	M1	4	Cres-2020	0.0262901	0.77591	0.781143
AAC Innova/Proclaim	M1	24	Cres-2020	0.0403658	0.77623	0.781143
AAC Innova/Proclaim	M1	2	Cres-2020	0.0420072	0.778029	0.781143
AAC Innova/Proclaim	M1	16	Cres-2020	0.0532022	0.779373	0.781143
AAC Innova/Proclaim	M1	12	Cres-2020	0.0567122	0.781467	0.781143
AAC Innova/Proclaim	M1	32	Cres-2020	0.0717418	0.783524	0.781143
AAC Innova/Proclaim	M1	33	Cres-2020	0.0957902	0.785559	0.781143
AAC Innova/Proclaim	M1	14	Cres-2020	0.119294	0.787674	0.781143
AAC Innova/Proclaim	M1	20	Leth-2020	-0.215676	0.841138	0.892094
AAC Innova/Proclaim	M1	3	Leth-2020	-0.213798	0.84857	0.892094
AAC Innova/Proclaim	M1	15	Leth-2020	-0.197901	0.851865	0.892094
AAC Innova/Proclaim	M1	28	Leth-2020	-0.183197	0.852759	0.892094
AAC Innova/Proclaim	M1	29	Leth-2020	-0.179348	0.852906	0.892094
AAC Innova/Proclaim	M1	10	Leth-2020	-0.176426	0.855252	0.892094
AAC Innova/Proclaim	M1	30	Leth-2020	-0.169689	0.857774	0.892094
AAC Innova/Proclaim	M1	18	Leth-2020	-0.168787	0.860764	0.892094
AAC Innova/Proclaim	M1	19	Leth-2020	-0.166406	0.861204	0.892094
AAC Innova/Proclaim	M1	26	Leth-2020	-0.145564	0.862034	0.892094
AAC Innova/Proclaim	M1	38	Leth-2020	-0.145499	0.863392	0.892094
AAC Innova/Proclaim	M1	11	Leth-2020	-0.138704	0.863525	0.892094
AAC Innova/Proclaim	M1	17	Leth-2020	-0.132164	0.863648	0.892094
AAC Innova/Proclaim	M1	8	Leth-2020	-0.131378	0.865213	0.892094
AAC Innova/Proclaim	M1	36	Leth-2020	-0.111477	0.866253	0.892094
AAC Innova/Proclaim	M1	13	Leth-2020	-0.0979522	0.866519	0.892094
AAC Innova/Proclaim	M1	7	Leth-2020	-0.0946704	0.86708	0.892094
AAC Innova/Proclaim	M1	31	Leth-2020	-0.0865531	0.867272	0.892094
AAC Innova/Proclaim	M1	9	Leth-2020	-0.0740075	0.867309	0.892094
AAC Innova/Proclaim	M1	39	Leth-2020	-0.0620505	0.86751	0.892094
AAC Innova/Proclaim	M1	6	Leth-2020	-0.0566615	0.867553	0.892094
AAC Innova/Proclaim	M1	35	Leth-2020	-0.0563168	0.868327	0.892094
AAC Innova/Proclaim	M1	22	Leth-2020	-0.0442091	0.868695	0.892094
AAC Innova/Proclaim	M1	21	Leth-2020	-0.0441563	0.868767	0.892094
AAC Innova/Proclaim	M1	25	Leth-2020	-0.0421841	0.869261	0.892094
AAC Innova/Proclaim	M1	40	Leth-2020	-0.0410826	0.870268	0.892094
AAC Innova/Proclaim	M1	1	Leth-2020	-0.0365336	0.870864	0.892094
AAC Innova/Proclaim	M1	16	Leth-2020	-0.0322333	0.870878	0.892094
AAC Innova/Proclaim	M1	23	Leth-2020	-0.0266649	0.871715	0.892094
AAC Innova/Proclaim	M1	5	Leth-2020	-0.0124843	0.874014	0.892094
AAC Innova/Proclaim	M1	12	Leth-2020	-0.00187441	0.874392	0.892094
AAC Innova/Proclaim	M1	32	Leth-2020	0.00497561	0.87506	0.892094
AAC Innova/Proclaim	M1	4	Leth-2020	0.00708413	0.876032	0.892094
AAC Innova/Proclaim	M1	24	Leth-2020	0.0157688	0.876363	0.892094
AAC Innova/Proclaim	M1	37	Leth-2020	0.0172264	0.876805	0.892094
AAC Innova/Proclaim	M1	34	Leth-2020	0.0390756	0.876823	0.892094
AAC Innova/Proclaim	M1	27	Leth-2020	0.0410655	0.877472	0.892094
AAC Innova/Proclaim	M1	33	Leth-2020	0.0576018	0.878584	0.892094
AAC Innova/Proclaim	M1	2	Leth-2020	0.0692248	0.890375	0.892094
AAC Innova/Proclaim	M1	14	Leth-2020	0.0883503	0.899905	0.892094
AAC Innova/Proclaim	M2	8	Cres-2016	0.465021	0.824693	0.866952
AAC Innova/Proclaim	M2	33	Cres-2016	0.468094	0.828439	0.866952
AAC Innova/Proclaim	M2	37	Cres-2016	0.468782	0.829313	0.866952
AAC Innova/Proclaim	M2	19	Cres-2016	0.472257	0.829946	0.866952
AAC Innova/Proclaim	M2	1	Cres-2016	0.473319	0.831697	0.866952
AAC Innova/Proclaim	M2	28	Cres-2016	0.477792	0.831699	0.866952
AAC Innova/Proclaim	M2	3	Cres-2016	0.478645	0.832037	0.866952
AAC Innova/Proclaim	M2	9	Cres-2016	0.481536	0.833246	0.866952
AAC Innova/Proclaim	M2	13	Cres-2016	0.483341	0.833587	0.866952
AAC Innova/Proclaim	M2	36	Cres-2016	0.491555	0.83712	0.866952
AAC Innova/Proclaim	M2	32	Cres-2016	0.497294	0.837201	0.866952
AAC Innova/Proclaim	M2	20	Cres-2016	0.500677	0.837774	0.866952
AAC Innova/Proclaim	M2	27	Cres-2016	0.506372	0.840901	0.866952
AAC Innova/Proclaim	M2	35	Cres-2016	0.506821	0.842571	0.866952
AAC Innova/Proclaim	M2	15	Cres-2016	0.508789	0.843329	0.866952
AAC Innova/Proclaim	M2	26	Cres-2016	0.512464	0.84401	0.866952
AAC Innova/Proclaim	M2	23	Cres-2016	0.513785	0.844573	0.866952
AAC Innova/Proclaim	M2	7	Cres-2016	0.514494	0.847374	0.866952
AAC Innova/Proclaim	M2	5	Cres-2016	0.516524	0.847434	0.866952
AAC Innova/Proclaim	M2	31	Cres-2016	0.519653	0.847704	0.866952
AAC Innova/Proclaim	M2	34	Cres-2016	0.52435	0.848187	0.866952
AAC Innova/Proclaim	M2	30	Cres-2016	0.525361	0.848283	0.866952
AAC Innova/Proclaim	M2	2	Cres-2016	0.527971	0.848482	0.866952
AAC Innova/Proclaim	M2	40	Cres-2016	0.528416	0.850082	0.866952
AAC Innova/Proclaim	M2	17	Cres-2016	0.528476	0.851178	0.866952
AAC Innova/Proclaim	M2	29	Cres-2016	0.532499	0.851361	0.866952
AAC Innova/Proclaim	M2	18	Cres-2016	0.533381	0.851591	0.866952
AAC Innova/Proclaim	M2	16	Cres-2016	0.533701	0.851767	0.866952
AAC Innova/Proclaim	M2	12	Cres-2016	0.538888	0.853391	0.866952
AAC Innova/Proclaim	M2	14	Cres-2016	0.541051	0.855154	0.866952
AAC Innova/Proclaim	M2	6	Cres-2016	0.544315	0.857486	0.866952
AAC Innova/Proclaim	M2	10	Cres-2016	0.545579	0.857984	0.866952
AAC Innova/Proclaim	M2	24	Cres-2016	0.54746	0.858318	0.866952
AAC Innova/Proclaim	M2	22	Cres-2016	0.548464	0.859599	0.866952
AAC Innova/Proclaim	M2	4	Cres-2016	0.549903	0.859615	0.866952
AAC Innova/Proclaim	M2	11	Cres-2016	0.551992	0.860828	0.866952
AAC Innova/Proclaim	M2	25	Cres-2016	0.552578	0.861396	0.866952
AAC Innova/Proclaim	M2	39	Cres-2016	0.555075	0.862162	0.866952
AAC Innova/Proclaim	M2	38	Cres-2016	0.555679	0.862503	0.866952
AAC Innova/Proclaim	M2	21	Cres-2016	0.560532	0.863366	0.866952
AAC Innova/Proclaim	M2	33	Leth-2016	0.372932	0.792107	0.83819
AAC Innova/Proclaim	M2	1	Leth-2016	0.400278	0.793347	0.83819
AAC Innova/Proclaim	M2	19	Leth-2016	0.401923	0.799057	0.83819
AAC Innova/Proclaim	M2	3	Leth-2016	0.40349	0.805665	0.83819
AAC Innova/Proclaim	M2	8	Leth-2016	0.404419	0.807903	0.83819
AAC Innova/Proclaim	M2	28	Leth-2016	0.407748	0.808023	0.83819
AAC Innova/Proclaim	M2	37	Leth-2016	0.411655	0.809522	0.83819
AAC Innova/Proclaim	M2	13	Leth-2016	0.413916	0.810827	0.83819
AAC Innova/Proclaim	M2	27	Leth-2016	0.424071	0.811115	0.83819
AAC Innova/Proclaim	M2	32	Leth-2016	0.429787	0.812593	0.83819
AAC Innova/Proclaim	M2	36	Leth-2016	0.433957	0.813234	0.83819
AAC Innova/Proclaim	M2	9	Leth-2016	0.435234	0.813243	0.83819
AAC Innova/Proclaim	M2	15	Leth-2016	0.436919	0.814212	0.83819
AAC Innova/Proclaim	M2	23	Leth-2016	0.441611	0.814823	0.83819
AAC Innova/Proclaim	M2	14	Leth-2016	0.444321	0.814938	0.83819
AAC Innova/Proclaim	M2	12	Leth-2016	0.446173	0.816179	0.83819
AAC Innova/Proclaim	M2	30	Leth-2016	0.447595	0.817056	0.83819
AAC Innova/Proclaim	M2	29	Leth-2016	0.448139	0.817426	0.83819
AAC Innova/Proclaim	M2	5	Leth-2016	0.453711	0.817841	0.83819
AAC Innova/Proclaim	M2	17	Leth-2016	0.45672	0.818158	0.83819
AAC Innova/Proclaim	M2	40	Leth-2016	0.458389	0.818217	0.83819
AAC Innova/Proclaim	M2	34	Leth-2016	0.46473	0.818455	0.83819
AAC Innova/Proclaim	M2	10	Leth-2016	0.464773	0.819457	0.83819
AAC Innova/Proclaim	M2	7	Leth-2016	0.467124	0.819959	0.83819
AAC Innova/Proclaim	M2	20	Leth-2016	0.467432	0.820239	0.83819
AAC Innova/Proclaim	M2	26	Leth-2016	0.469455	0.820362	0.83819
AAC Innova/Proclaim	M2	11	Leth-2016	0.469711	0.820922	0.83819
AAC Innova/Proclaim	M2	16	Leth-2016	0.470902	0.821408	0.83819
AAC Innova/Proclaim	M2	18	Leth-2016	0.471196	0.822535	0.83819
AAC Innova/Proclaim	M2	35	Leth-2016	0.471955	0.822597	0.83819
AAC Innova/Proclaim	M2	4	Leth-2016	0.473185	0.823419	0.83819
AAC Innova/Proclaim	M2	21	Leth-2016	0.475035	0.823438	0.83819
AAC Innova/Proclaim	M2	24	Leth-2016	0.475255	0.82369	0.83819
AAC Innova/Proclaim	M2	31	Leth-2016	0.479637	0.824471	0.83819
AAC Innova/Proclaim	M2	25	Leth-2016	0.482116	0.825503	0.83819
AAC Innova/Proclaim	M2	2	Leth-2016	0.482472	0.82645	0.83819
AAC Innova/Proclaim	M2	22	Leth-2016	0.482588	0.827036	0.83819
AAC Innova/Proclaim	M2	6	Leth-2016	0.488909	0.827789	0.83819
AAC Innova/Proclaim	M2	38	Leth-2016	0.489586	0.829445	0.83819
AAC Innova/Proclaim	M2	39	Leth-2016	0.495781	0.830336	0.83819
AAC Innova/Proclaim	M2	8	Leth-2017	0.47338	0.791869	0.830919
AAC Innova/Proclaim	M2	19	Leth-2017	0.495921	0.802125	0.830919
AAC Innova/Proclaim	M2	3	Leth-2017	0.506218	0.803511	0.830919
AAC Innova/Proclaim	M2	33	Leth-2017	0.50951	0.804045	0.830919
AAC Innova/Proclaim	M2	1	Leth-2017	0.512988	0.804391	0.830919
AAC Innova/Proclaim	M2	28	Leth-2017	0.51421	0.810506	0.830919
AAC Innova/Proclaim	M2	37	Leth-2017	0.516443	0.8106	0.830919
AAC Innova/Proclaim	M2	13	Leth-2017	0.522981	0.81107	0.830919
AAC Innova/Proclaim	M2	9	Leth-2017	0.523249	0.812764	0.830919
AAC Innova/Proclaim	M2	32	Leth-2017	0.523983	0.813337	0.830919
AAC Innova/Proclaim	M2	36	Leth-2017	0.526656	0.8152	0.830919
AAC Innova/Proclaim	M2	15	Leth-2017	0.526704	0.81557	0.830919
AAC Innova/Proclaim	M2	5	Leth-2017	0.528347	0.815954	0.830919
AAC Innova/Proclaim	M2	29	Leth-2017	0.535097	0.816003	0.830919
AAC Innova/Proclaim	M2	23	Leth-2017	0.535264	0.816747	0.830919
AAC Innova/Proclaim	M2	39	Leth-2017	0.544607	0.817386	0.830919
AAC Innova/Proclaim	M2	31	Leth-2017	0.547403	0.819518	0.830919
AAC Innova/Proclaim	M2	27	Leth-2017	0.548327	0.820804	0.830919
AAC Innova/Proclaim	M2	25	Leth-2017	0.552752	0.822868	0.830919
AAC Innova/Proclaim	M2	10	Leth-2017	0.558989	0.822962	0.830919
AAC Innova/Proclaim	M2	12	Leth-2017	0.559309	0.823317	0.830919
AAC Innova/Proclaim	M2	17	Leth-2017	0.560392	0.823343	0.830919
AAC Innova/Proclaim	M2	20	Leth-2017	0.562729	0.82418	0.830919
AAC Innova/Proclaim	M2	30	Leth-2017	0.564085	0.824277	0.830919
AAC Innova/Proclaim	M2	16	Leth-2017	0.56693	0.82438	0.830919
AAC Innova/Proclaim	M2	11	Leth-2017	0.568476	0.824401	0.830919
AAC Innova/Proclaim	M2	6	Leth-2017	0.572048	0.824481	0.830919
AAC Innova/Proclaim	M2	14	Leth-2017	0.572341	0.825015	0.830919
AAC Innova/Proclaim	M2	21	Leth-2017	0.575521	0.82539	0.830919
AAC Innova/Proclaim	M2	35	Leth-2017	0.576474	0.825572	0.830919
AAC Innova/Proclaim	M2	40	Leth-2017	0.578119	0.825673	0.830919
AAC Innova/Proclaim	M2	26	Leth-2017	0.580368	0.826018	0.830919
AAC Innova/Proclaim	M2	2	Leth-2017	0.580553	0.826038	0.830919
AAC Innova/Proclaim	M2	18	Leth-2017	0.581596	0.827086	0.830919
AAC Innova/Proclaim	M2	7	Leth-2017	0.582125	0.828882	0.830919
AAC Innova/Proclaim	M2	22	Leth-2017	0.583103	0.829917	0.830919
AAC Innova/Proclaim	M2	4	Leth-2017	0.583452	0.831186	0.830919
AAC Innova/Proclaim	M2	34	Leth-2017	0.583577	0.831834	0.830919
AAC Innova/Proclaim	M2	24	Leth-2017	0.598225	0.832273	0.830919
AAC Innova/Proclaim	M2	38	Leth-2017	0.602828	0.833059	0.830919
AAC Innova/Proclaim	M2	33	Cres-2020	0.359613	0.733154	0.779273
AAC Innova/Proclaim	M2	9	Cres-2020	0.36296	0.742205	0.779273
AAC Innova/Proclaim	M2	19	Cres-2020	0.369824	0.742502	0.779273
AAC Innova/Proclaim	M2	36	Cres-2020	0.379504	0.743246	0.779273
AAC Innova/Proclaim	M2	7	Cres-2020	0.38459	0.748875	0.779273
AAC Innova/Proclaim	M2	37	Cres-2020	0.387055	0.749861	0.779273
AAC Innova/Proclaim	M2	28	Cres-2020	0.387205	0.749949	0.779273
AAC Innova/Proclaim	M2	1	Cres-2020	0.391882	0.751078	0.779273
AAC Innova/Proclaim	M2	27	Cres-2020	0.395793	0.754874	0.779273
AAC Innova/Proclaim	M2	8	Cres-2020	0.399995	0.756711	0.779273
AAC Innova/Proclaim	M2	3	Cres-2020	0.402322	0.757818	0.779273
AAC Innova/Proclaim	M2	32	Cres-2020	0.407991	0.75835	0.779273
AAC Innova/Proclaim	M2	13	Cres-2020	0.408711	0.759717	0.779273
AAC Innova/Proclaim	M2	15	Cres-2020	0.409041	0.761661	0.779273
AAC Innova/Proclaim	M2	23	Cres-2020	0.41333	0.762524	0.779273
AAC Innova/Proclaim	M2	30	Cres-2020	0.415318	0.762774	0.779273
AAC Innova/Proclaim	M2	35	Cres-2020	0.421059	0.763488	0.779273
AAC Innova/Proclaim	M2	31	Cres-2020	0.425137	0.763771	0.779273
AAC Innova/Proclaim	M2	6	Cres-2020	0.426245	0.763852	0.779273
AAC Innova/Proclaim	M2	11	Cres-2020	0.426448	0.764002	0.779273
AAC Innova/Proclaim	M2	10	Cres-2020	0.427202	0.764065	0.779273
AAC Innova/Proclaim	M2	5	Cres-2020	0.427624	0.764437	0.779273
AAC Innova/Proclaim	M2	14	Cres-2020	0.429002	0.764464	0.779273
AAC Innova/Proclaim	M2	12	Cres-2020	0.429508	0.765682	0.779273
AAC Innova/Proclaim	M2	22	Cres-2020	0.429801	0.765973	0.779273
AAC Innova/Proclaim	M2	17	Cres-2020	0.429893	0.766481	0.779273
AAC Innova/Proclaim	M2	29	Cres-2020	0.430336	0.766837	0.779273
AAC Innova/Proclaim	M2	20	Cres-2020	0.430684	0.76734	0.779273
AAC Innova/Proclaim	M2	40	Cres-2020	0.431052	0.768163	0.779273
AAC Innova/Proclaim	M2	34	Cres-2020	0.431403	0.770887	0.779273
AAC Innova/Proclaim	M2	2	Cres-2020	0.433965	0.771988	0.779273
AAC Innova/Proclaim	M2	4	Cres-2020	0.433971	0.774231	0.779273
AAC Innova/Proclaim	M2	18	Cres-2020	0.435328	0.77458	0.779273
AAC Innova/Proclaim	M2	16	Cres-2020	0.437515	0.774605	0.779273
AAC Innova/Proclaim	M2	26	Cres-2020	0.438363	0.775289	0.779273
AAC Innova/Proclaim	M2	21	Cres-2020	0.44735	0.776148	0.779273
AAC Innova/Proclaim	M2	25	Cres-2020	0.447555	0.779124	0.779273
AAC Innova/Proclaim	M2	39	Cres-2020	0.456451	0.779838	0.779273
AAC Innova/Proclaim	M2	24	Cres-2020	0.458463	0.785058	0.779273
AAC Innova/Proclaim	M2	38	Cres-2020	0.464022	0.786452	0.779273
AAC Innova/Proclaim	M2	8	Leth-2020	0.419631	0.846209	0.888886
AAC Innova/Proclaim	M2	33	Leth-2020	0.426215	0.849659	0.888886
AAC Innova/Proclaim	M2	28	Leth-2020	0.439499	0.851748	0.888886
AAC Innova/Proclaim	M2	3	Leth-2020	0.448804	0.854333	0.888886
AAC Innova/Proclaim	M2	19	Leth-2020	0.449641	0.854414	0.888886
AAC Innova/Proclaim	M2	37	Leth-2020	0.45202	0.857035	0.888886
AAC Innova/Proclaim	M2	36	Leth-2020	0.456315	0.857361	0.888886
AAC Innova/Proclaim	M2	32	Leth-2020	0.457215	0.85943	0.888886
AAC Innova/Proclaim	M2	1	Leth-2020	0.459685	0.860601	0.888886
AAC Innova/Proclaim	M2	15	Leth-2020	0.464006	0.860807	0.888886
AAC Innova/Proclaim	M2	13	Leth-2020	0.469045	0.862269	0.888886
AAC Innova/Proclaim	M2	23	Leth-2020	0.471229	0.863178	0.888886
AAC Innova/Proclaim	M2	27	Leth-2020	0.471473	0.863964	0.888886
AAC Innova/Proclaim	M2	9	Leth-2020	0.471516	0.864567	0.888886
AAC Innova/Proclaim	M2	29	Leth-2020	0.481742	0.865049	0.888886
AAC Innova/Proclaim	M2	11	Leth-2020	0.490109	0.865215	0.888886
AAC Innova/Proclaim	M2	5	Leth-2020	0.49176	0.865427	0.888886
AAC Innova/Proclaim	M2	18	Leth-2020	0.491976	0.865452	0.888886
AAC Innova/Proclaim	M2	35	Leth-2020	0.493096	0.865614	0.888886
AAC Innova/Proclaim	M2	26	Leth-2020	0.495062	0.865967	0.888886
AAC Innova/Proclaim	M2	30	Leth-2020	0.495286	0.866855	0.888886
AAC Innova/Proclaim	M2	17	Leth-2020	0.495731	0.866889	0.888886
AAC Innova/Proclaim	M2	14	Leth-2020	0.500226	0.867813	0.888886
AAC Innova/Proclaim	M2	12	Leth-2020	0.502221	0.869184	0.888886
AAC Innova/Proclaim	M2	10	Leth-2020	0.502376	0.869421	0.888886
AAC Innova/Proclaim	M2	20	Leth-2020	0.504153	0.870821	0.888886
AAC Innova/Proclaim	M2	16	Leth-2020	0.506874	0.871688	0.888886
AAC Innova/Proclaim	M2	4	Leth-2020	0.508306	0.872007	0.888886
AAC Innova/Proclaim	M2	40	Leth-2020	0.511364	0.872511	0.888886
AAC Innova/Proclaim	M2	34	Leth-2020	0.516028	0.8726	0.888886
AAC Innova/Proclaim	M2	31	Leth-2020	0.517477	0.872602	0.888886
AAC Innova/Proclaim	M2	21	Leth-2020	0.518125	0.873043	0.888886
AAC Innova/Proclaim	M2	7	Leth-2020	0.519561	0.873789	0.888886
AAC Innova/Proclaim	M2	6	Leth-2020	0.521099	0.873904	0.888886
AAC Innova/Proclaim	M2	2	Leth-2020	0.523102	0.874262	0.888886
AAC Innova/Proclaim	M2	25	Leth-2020	0.524415	0.876195	0.888886
AAC Innova/Proclaim	M2	24	Leth-2020	0.527015	0.876269	0.888886
AAC Innova/Proclaim	M2	22	Leth-2020	0.537537	0.880303	0.888886
AAC Innova/Proclaim	M2	39	Leth-2020	0.547285	0.888908	0.888886
AAC Innova/Proclaim	M2	38	Leth-2020	0.55952	0.895243	0.888886
AAC Innova/Proclaim	M3	8	Cres-2016	0.44589	0.816017	0.866682
AAC Innova/Proclaim	M3	3	Cres-2016	0.459054	0.821542	0.866682
AAC Innova/Proclaim	M3	13	Cres-2016	0.461155	0.823098	0.866682
AAC Innova/Proclaim	M3	37	Cres-2016	0.473054	0.823535	0.866682
AAC Innova/Proclaim	M3	28	Cres-2016	0.477311	0.832802	0.866682
AAC Innova/Proclaim	M3	19	Cres-2016	0.480085	0.833664	0.866682
AAC Innova/Proclaim	M3	36	Cres-2016	0.485563	0.834617	0.866682
AAC Innova/Proclaim	M3	33	Cres-2016	0.485628	0.834798	0.866682
AAC Innova/Proclaim	M3	1	Cres-2016	0.487166	0.834984	0.866682
AAC Innova/Proclaim	M3	32	Cres-2016	0.492262	0.836456	0.866682
AAC Innova/Proclaim	M3	35	Cres-2016	0.493004	0.83754	0.866682
AAC Innova/Proclaim	M3	20	Cres-2016	0.49362	0.83798	0.866682
AAC Innova/Proclaim	M3	26	Cres-2016	0.495617	0.83837	0.866682
AAC Innova/Proclaim	M3	9	Cres-2016	0.497997	0.838415	0.866682
AAC Innova/Proclaim	M3	15	Cres-2016	0.500813	0.838545	0.866682
AAC Innova/Proclaim	M3	31	Cres-2016	0.50851	0.839643	0.866682
AAC Innova/Proclaim	M3	40	Cres-2016	0.511595	0.84165	0.866682
AAC Innova/Proclaim	M3	7	Cres-2016	0.511875	0.842205	0.866682
AAC Innova/Proclaim	M3	23	Cres-2016	0.513587	0.842475	0.866682
AAC Innova/Proclaim	M3	2	Cres-2016	0.517669	0.84342	0.866682
AAC Innova/Proclaim	M3	27	Cres-2016	0.521237	0.843754	0.866682
AAC Innova/Proclaim	M3	5	Cres-2016	0.525446	0.844031	0.866682
AAC Innova/Proclaim	M3	17	Cres-2016	0.525928	0.844188	0.866682
AAC Innova/Proclaim	M3	18	Cres-2016	0.528733	0.844581	0.866682
AAC Innova/Proclaim	M3	29	Cres-2016	0.530693	0.844633	0.866682
AAC Innova/Proclaim	M3	16	Cres-2016	0.532576	0.845138	0.866682
AAC Innova/Proclaim	M3	34	Cres-2016	0.534018	0.845216	0.866682
AAC Innova/Proclaim	M3	30	Cres-2016	0.539443	0.848599	0.866682
AAC Innova/Proclaim	M3	14	Cres-2016	0.542039	0.850141	0.866682
AAC Innova/Proclaim	M3	6	Cres-2016	0.543359	0.853694	0.866682
AAC Innova/Proclaim	M3	4	Cres-2016	0.546238	0.854261	0.866682
AAC Innova/Proclaim	M3	24	Cres-2016	0.549872	0.854603	0.866682
AAC Innova/Proclaim	M3	12	Cres-2016	0.550035	0.856655	0.866682
AAC Innova/Proclaim	M3	25	Cres-2016	0.554951	0.856992	0.866682
AAC Innova/Proclaim	M3	38	Cres-2016	0.557564	0.859845	0.866682
AAC Innova/Proclaim	M3	10	Cres-2016	0.558766	0.859983	0.866682
AAC Innova/Proclaim	M3	22	Cres-2016	0.559764	0.860435	0.866682
AAC Innova/Proclaim	M3	39	Cres-2016	0.565366	0.860471	0.866682
AAC Innova/Proclaim	M3	11	Cres-2016	0.566176	0.861424	0.866682
AAC Innova/Proclaim	M3	21	Cres-2016	0.57257	0.86548	0.866682
AAC Innova/Proclaim	M3	8	Leth-2016	0.352178	0.798029	0.840769
AAC Innova/Proclaim	M3	33	Leth-2016	0.354323	0.798714	0.840769
AAC Innova/Proclaim	M3	3	Leth-2016	0.363625	0.804877	0.840769
AAC Innova/Proclaim	M3	28	Leth-2016	0.377403	0.807713	0.840769
AAC Innova/Proclaim	M3	19	Leth-2016	0.380798	0.80797	0.840769
AAC Innova/Proclaim	M3	13	Leth-2016	0.386083	0.808657	0.840769
AAC Innova/Proclaim	M3	15	Leth-2016	0.392693	0.810017	0.840769
AAC Innova/Proclaim	M3	27	Leth-2016	0.398138	0.811783	0.840769
AAC Innova/Proclaim	M3	1	Leth-2016	0.399979	0.815924	0.840769
AAC Innova/Proclaim	M3	32	Leth-2016	0.408241	0.816338	0.840769
AAC Innova/Proclaim	M3	37	Leth-2016	0.409397	0.817214	0.840769
AAC Innova/Proclaim	M3	36	Leth-2016	0.424235	0.817303	0.840769
AAC Innova/Proclaim	M3	14	Leth-2016	0.429351	0.817303	0.840769
AAC Innova/Proclaim	M3	23	Leth-2016	0.430839	0.81783	0.840769
AAC Innova/Proclaim	M3	12	Leth-2016	0.432925	0.81819	0.840769
AAC Innova/Proclaim	M3	29	Leth-2016	0.434507	0.819485	0.840769
AAC Innova/Proclaim	M3	9	Leth-2016	0.43975	0.820015	0.840769
AAC Innova/Proclaim	M3	26	Leth-2016	0.441815	0.820179	0.840769
AAC Innova/Proclaim	M3	20	Leth-2016	0.442962	0.820325	0.840769
AAC Innova/Proclaim	M3	34	Leth-2016	0.443015	0.821047	0.840769
AAC Innova/Proclaim	M3	30	Leth-2016	0.443461	0.821076	0.840769
AAC Innova/Proclaim	M3	40	Leth-2016	0.444815	0.821304	0.840769
AAC Innova/Proclaim	M3	17	Leth-2016	0.445165	0.821766	0.840769
AAC Innova/Proclaim	M3	5	Leth-2016	0.451749	0.822179	0.840769
AAC Innova/Proclaim	M3	11	Leth-2016	0.453281	0.822619	0.840769
AAC Innova/Proclaim	M3	35	Leth-2016	0.457822	0.822774	0.840769
AAC Innova/Proclaim	M3	4	Leth-2016	0.45812	0.824215	0.840769
AAC Innova/Proclaim	M3	10	Leth-2016	0.458496	0.824383	0.840769
AAC Innova/Proclaim	M3	24	Leth-2016	0.459847	0.824869	0.840769
AAC Innova/Proclaim	M3	2	Leth-2016	0.462515	0.825928	0.840769
AAC Innova/Proclaim	M3	18	Leth-2016	0.463058	0.82599	0.840769
AAC Innova/Proclaim	M3	7	Leth-2016	0.463214	0.826548	0.840769
AAC Innova/Proclaim	M3	16	Leth-2016	0.463381	0.826726	0.840769
AAC Innova/Proclaim	M3	25	Leth-2016	0.463458	0.826741	0.840769
AAC Innova/Proclaim	M3	22	Leth-2016	0.471855	0.828478	0.840769
AAC Innova/Proclaim	M3	21	Leth-2016	0.473894	0.829744	0.840769
AAC Innova/Proclaim	M3	6	Leth-2016	0.475326	0.831769	0.840769
AAC Innova/Proclaim	M3	31	Leth-2016	0.482036	0.832223	0.840769
AAC Innova/Proclaim	M3	38	Leth-2016	0.49009	0.83288	0.840769
AAC Innova/Proclaim	M3	39	Leth-2016	0.500827	0.839926	0.840769
AAC Innova/Proclaim	M3	8	Leth-2017	0.513691	0.807505	0.828167
AAC Innova/Proclaim	M3	19	Leth-2017	0.519388	0.808623	0.828167
AAC Innova/Proclaim	M3	15	Leth-2017	0.525615	0.811476	0.828167
AAC Innova/Proclaim	M3	3	Leth-2017	0.528948	0.812265	0.828167
AAC Innova/Proclaim	M3	28	Leth-2017	0.533768	0.812708	0.828167
AAC Innova/Proclaim	M3	37	Leth-2017	0.537879	0.817139	0.828167
AAC Innova/Proclaim	M3	13	Leth-2017	0.544783	0.820769	0.828167
AAC Innova/Proclaim	M3	33	Leth-2017	0.546171	0.82188	0.828167
AAC Innova/Proclaim	M3	5	Leth-2017	0.549036	0.821895	0.828167
AAC Innova/Proclaim	M3	29	Leth-2017	0.550043	0.822856	0.828167
AAC Innova/Proclaim	M3	9	Leth-2017	0.552053	0.823938	0.828167
AAC Innova/Proclaim	M3	36	Leth-2017	0.555778	0.824661	0.828167
AAC Innova/Proclaim	M3	1	Leth-2017	0.556878	0.826704	0.828167
AAC Innova/Proclaim	M3	39	Leth-2017	0.55844	0.826708	0.828167
AAC Innova/Proclaim	M3	32	Leth-2017	0.56456	0.828459	0.828167
AAC Innova/Proclaim	M3	31	Leth-2017	0.568302	0.829718	0.828167
AAC Innova/Proclaim	M3	12	Leth-2017	0.573619	0.829949	0.828167
AAC Innova/Proclaim	M3	11	Leth-2017	0.575672	0.831185	0.828167
AAC Innova/Proclaim	M3	23	Leth-2017	0.577502	0.831257	0.828167
AAC Innova/Proclaim	M3	27	Leth-2017	0.577598	0.832024	0.828167
AAC Innova/Proclaim	M3	10	Leth-2017	0.581821	0.833154	0.828167
AAC Innova/Proclaim	M3	6	Leth-2017	0.5842	0.833286	0.828167
AAC Innova/Proclaim	M3	25	Leth-2017	0.584202	0.833923	0.828167
AAC Innova/Proclaim	M3	20	Leth-2017	0.584977	0.83408	0.828167
AAC Innova/Proclaim	M3	14	Leth-2017	0.586192	0.835027	0.828167
AAC Innova/Proclaim	M3	16	Leth-2017	0.587992	0.835798	0.828167
AAC Innova/Proclaim	M3	22	Leth-2017	0.589936	0.836688	0.828167
AAC Innova/Proclaim	M3	18	Leth-2017	0.593119	0.837297	0.828167
AAC Innova/Proclaim	M3	4	Leth-2017	0.593869	0.837771	0.828167
AAC Innova/Proclaim	M3	30	Leth-2017	0.594337	0.83882	0.828167
AAC Innova/Proclaim	M3	26	Leth-2017	0.594546	0.839109	0.828167
AAC Innova/Proclaim	M3	17	Leth-2017	0.595796	0.839386	0.828167
AAC Innova/Proclaim	M3	34	Leth-2017	0.597287	0.839608	0.828167
AAC Innova/Proclaim	M3	2	Leth-2017	0.599179	0.83969	0.828167
AAC Innova/Proclaim	M3	35	Leth-2017	0.601125	0.840566	0.828167
AAC Innova/Proclaim	M3	21	Leth-2017	0.603446	0.840926	0.828167
AAC Innova/Proclaim	M3	7	Leth-2017	0.607687	0.841357	0.828167
AAC Innova/Proclaim	M3	40	Leth-2017	0.609227	0.841832	0.828167
AAC Innova/Proclaim	M3	38	Leth-2017	0.61367	0.842426	0.828167
AAC Innova/Proclaim	M3	24	Leth-2017	0.61572	0.84314	0.828167
AAC Innova/Proclaim	M3	19	Cres-2020	0.344987	0.733763	0.780839
AAC Innova/Proclaim	M3	33	Cres-2020	0.345276	0.74002	0.780839
AAC Innova/Proclaim	M3	9	Cres-2020	0.348717	0.747198	0.780839
AAC Innova/Proclaim	M3	7	Cres-2020	0.35887	0.747215	0.780839
AAC Innova/Proclaim	M3	36	Cres-2020	0.359389	0.748273	0.780839
AAC Innova/Proclaim	M3	13	Cres-2020	0.360883	0.750948	0.780839
AAC Innova/Proclaim	M3	3	Cres-2020	0.366403	0.750958	0.780839
AAC Innova/Proclaim	M3	27	Cres-2020	0.368025	0.751962	0.780839
AAC Innova/Proclaim	M3	37	Cres-2020	0.368179	0.752536	0.780839
AAC Innova/Proclaim	M3	1	Cres-2020	0.369858	0.753443	0.780839
AAC Innova/Proclaim	M3	28	Cres-2020	0.378086	0.754379	0.780839
AAC Innova/Proclaim	M3	15	Cres-2020	0.38147	0.754632	0.780839
AAC Innova/Proclaim	M3	4	Cres-2020	0.382714	0.75464	0.780839
AAC Innova/Proclaim	M3	32	Cres-2020	0.384007	0.755347	0.780839
AAC Innova/Proclaim	M3	8	Cres-2020	0.387169	0.758704	0.780839
AAC Innova/Proclaim	M3	34	Cres-2020	0.394824	0.761641	0.780839
AAC Innova/Proclaim	M3	31	Cres-2020	0.397004	0.761872	0.780839
AAC Innova/Proclaim	M3	6	Cres-2020	0.400821	0.762479	0.780839
AAC Innova/Proclaim	M3	11	Cres-2020	0.401943	0.763181	0.780839
AAC Innova/Proclaim	M3	12	Cres-2020	0.40574	0.76337	0.780839
AAC Innova/Proclaim	M3	20	Cres-2020	0.406818	0.763567	0.780839
AAC Innova/Proclaim	M3	17	Cres-2020	0.40685	0.76549	0.780839
AAC Innova/Proclaim	M3	25	Cres-2020	0.407506	0.765939	0.780839
AAC Innova/Proclaim	M3	2	Cres-2020	0.408656	0.76642	0.780839
AAC Innova/Proclaim	M3	14	Cres-2020	0.409749	0.766489	0.780839
AAC Innova/Proclaim	M3	40	Cres-2020	0.412207	0.767711	0.780839
AAC Innova/Proclaim	M3	22	Cres-2020	0.414231	0.767738	0.780839
AAC Innova/Proclaim	M3	35	Cres-2020	0.415429	0.768263	0.780839
AAC Innova/Proclaim	M3	26	Cres-2020	0.415577	0.768401	0.780839
AAC Innova/Proclaim	M3	16	Cres-2020	0.415865	0.768768	0.780839
AAC Innova/Proclaim	M3	5	Cres-2020	0.417911	0.772543	0.780839
AAC Innova/Proclaim	M3	18	Cres-2020	0.418209	0.774089	0.780839
AAC Innova/Proclaim	M3	10	Cres-2020	0.419527	0.777419	0.780839
AAC Innova/Proclaim	M3	29	Cres-2020	0.420949	0.778655	0.780839
AAC Innova/Proclaim	M3	30	Cres-2020	0.422411	0.778849	0.780839
AAC Innova/Proclaim	M3	23	Cres-2020	0.422483	0.779151	0.780839
AAC Innova/Proclaim	M3	24	Cres-2020	0.434124	0.78089	0.780839
AAC Innova/Proclaim	M3	21	Cres-2020	0.443955	0.787084	0.780839
AAC Innova/Proclaim	M3	39	Cres-2020	0.447537	0.793508	0.780839
AAC Innova/Proclaim	M3	38	Cres-2020	0.467841	0.796023	0.780839
AAC Innova/Proclaim	M3	8	Leth-2020	0.395612	0.842886	0.891996
AAC Innova/Proclaim	M3	28	Leth-2020	0.43186	0.845271	0.891996
AAC Innova/Proclaim	M3	33	Leth-2020	0.433987	0.849607	0.891996
AAC Innova/Proclaim	M3	19	Leth-2020	0.451129	0.853673	0.891996
AAC Innova/Proclaim	M3	36	Leth-2020	0.458357	0.856587	0.891996
AAC Innova/Proclaim	M3	27	Leth-2020	0.459752	0.857577	0.891996
AAC Innova/Proclaim	M3	3	Leth-2020	0.460382	0.85851	0.891996
AAC Innova/Proclaim	M3	15	Leth-2020	0.46126	0.858715	0.891996
AAC Innova/Proclaim	M3	37	Leth-2020	0.461456	0.859987	0.891996
AAC Innova/Proclaim	M3	32	Leth-2020	0.462318	0.861619	0.891996
AAC Innova/Proclaim	M3	23	Leth-2020	0.47113	0.862171	0.891996
AAC Innova/Proclaim	M3	13	Leth-2020	0.47581	0.862343	0.891996
AAC Innova/Proclaim	M3	9	Leth-2020	0.476918	0.862797	0.891996
AAC Innova/Proclaim	M3	1	Leth-2020	0.478561	0.862892	0.891996
AAC Innova/Proclaim	M3	26	Leth-2020	0.480579	0.864589	0.891996
AAC Innova/Proclaim	M3	11	Leth-2020	0.480737	0.864792	0.891996
AAC Innova/Proclaim	M3	17	Leth-2020	0.480817	0.864847	0.891996
AAC Innova/Proclaim	M3	29	Leth-2020	0.484481	0.865887	0.891996
AAC Innova/Proclaim	M3	14	Leth-2020	0.489066	0.866024	0.891996
AAC Innova/Proclaim	M3	10	Leth-2020	0.492228	0.866352	0.891996
AAC Innova/Proclaim	M3	5	Leth-2020	0.493677	0.868621	0.891996
AAC Innova/Proclaim	M3	35	Leth-2020	0.496259	0.868776	0.891996
AAC Innova/Proclaim	M3	20	Leth-2020	0.498114	0.868854	0.891996
AAC Innova/Proclaim	M3	18	Leth-2020	0.500343	0.870686	0.891996
AAC Innova/Proclaim	M3	4	Leth-2020	0.501664	0.870817	0.891996
AAC Innova/Proclaim	M3	12	Leth-2020	0.505738	0.872229	0.891996
AAC Innova/Proclaim	M3	6	Leth-2020	0.508829	0.87237	0.891996
AAC Innova/Proclaim	M3	30	Leth-2020	0.509052	0.872646	0.891996
AAC Innova/Proclaim	M3	34	Leth-2020	0.511347	0.875181	0.891996
AAC Innova/Proclaim	M3	2	Leth-2020	0.511957	0.8765	0.891996
AAC Innova/Proclaim	M3	40	Leth-2020	0.514079	0.877862	0.891996
AAC Innova/Proclaim	M3	16	Leth-2020	0.516745	0.877871	0.891996
AAC Innova/Proclaim	M3	21	Leth-2020	0.518189	0.877958	0.891996
AAC Innova/Proclaim	M3	24	Leth-2020	0.521986	0.878261	0.891996
AAC Innova/Proclaim	M3	31	Leth-2020	0.522678	0.878333	0.891996
AAC Innova/Proclaim	M3	25	Leth-2020	0.528071	0.878712	0.891996
AAC Innova/Proclaim	M3	7	Leth-2020	0.532005	0.880244	0.891996
AAC Innova/Proclaim	M3	22	Leth-2020	0.541804	0.882743	0.891996
AAC Innova/Proclaim	M3	39	Leth-2020	0.543284	0.887114	0.891996
AAC Innova/Proclaim	M3	38	Leth-2020	0.566451	0.88976	0.891996
Attila/CDC Go	M1	8	Leth-2013	-0.199435	0.439595	0.505425
Attila/CDC Go	M1	25	Leth-2013	-0.178291	0.460742	0.505425
Attila/CDC Go	M1	31	Leth-2013	-0.177507	0.464927	0.505425
Attila/CDC Go	M1	30	Leth-2013	-0.173562	0.466267	0.505425
Attila/CDC Go	M1	26	Leth-2013	-0.166776	0.467672	0.505425
Attila/CDC Go	M1	13	Leth-2013	-0.165983	0.474909	0.505425
Attila/CDC Go	M1	19	Leth-2013	-0.157852	0.475216	0.505425
Attila/CDC Go	M1	34	Leth-2013	-0.15652	0.479307	0.505425
Attila/CDC Go	M1	4	Leth-2013	-0.154003	0.479856	0.505425
Attila/CDC Go	M1	40	Leth-2013	-0.150013	0.479951	0.505425
Attila/CDC Go	M1	33	Leth-2013	-0.142073	0.480911	0.505425
Attila/CDC Go	M1	20	Leth-2013	-0.138809	0.48148	0.505425
Attila/CDC Go	M1	12	Leth-2013	-0.134365	0.484585	0.505425
Attila/CDC Go	M1	23	Leth-2013	-0.123815	0.484633	0.505425
Attila/CDC Go	M1	28	Leth-2013	-0.122645	0.485134	0.505425
Attila/CDC Go	M1	22	Leth-2013	-0.122159	0.485219	0.505425
Attila/CDC Go	M1	10	Leth-2013	-0.121291	0.485714	0.505425
Attila/CDC Go	M1	24	Leth-2013	-0.118047	0.48577	0.505425
Attila/CDC Go	M1	35	Leth-2013	-0.115852	0.486111	0.505425
Attila/CDC Go	M1	37	Leth-2013	-0.11355	0.486467	0.505425
Attila/CDC Go	M1	7	Leth-2013	-0.106956	0.489462	0.505425
Attila/CDC Go	M1	29	Leth-2013	-0.102897	0.490035	0.505425
Attila/CDC Go	M1	32	Leth-2013	-0.101788	0.490589	0.505425
Attila/CDC Go	M1	2	Leth-2013	-0.10004	0.49247	0.505425
Attila/CDC Go	M1	38	Leth-2013	-0.0990729	0.492736	0.505425
Attila/CDC Go	M1	17	Leth-2013	-0.0960785	0.492942	0.505425
Attila/CDC Go	M1	3	Leth-2013	-0.0939214	0.494759	0.505425
Attila/CDC Go	M1	36	Leth-2013	-0.0907396	0.495131	0.505425
Attila/CDC Go	M1	15	Leth-2013	-0.0825957	0.495189	0.505425
Attila/CDC Go	M1	27	Leth-2013	-0.0739655	0.495538	0.505425
Attila/CDC Go	M1	1	Leth-2013	-0.0727593	0.496586	0.505425
Attila/CDC Go	M1	5	Leth-2013	-0.062207	0.496903	0.505425
Attila/CDC Go	M1	14	Leth-2013	-0.0621519	0.49721	0.505425
Attila/CDC Go	M1	39	Leth-2013	-0.0364337	0.497229	0.505425
Attila/CDC Go	M1	6	Leth-2013	-0.0163176	0.499344	0.505425
Attila/CDC Go	M1	9	Leth-2013	-0.0146496	0.499426	0.505425
Attila/CDC Go	M1	18	Leth-2013	-0.00868368	0.500649	0.505425
Attila/CDC Go	M1	11	Leth-2013	-0.00587465	0.501306	0.505425
Attila/CDC Go	M1	16	Leth-2013	0.0162172	0.50304	0.505425
Attila/CDC Go	M1	21	Leth-2013	0.0447328	0.506143	0.505425
Attila/CDC Go	M1	3	Cres-2014	-0.230674	0.569736	0.606274
Attila/CDC Go	M1	19	Cres-2014	-0.198845	0.571482	0.606274
Attila/CDC Go	M1	8	Cres-2014	-0.195411	0.579215	0.606274
Attila/CDC Go	M1	39	Cres-2014	-0.193568	0.582035	0.606274
Attila/CDC Go	M1	14	Cres-2014	-0.191349	0.584127	0.606274
Attila/CDC Go	M1	36	Cres-2014	-0.191208	0.586027	0.606274
Attila/CDC Go	M1	23	Cres-2014	-0.190221	0.587184	0.606274
Attila/CDC Go	M1	4	Cres-2014	-0.179582	0.587744	0.606274
Attila/CDC Go	M1	16	Cres-2014	-0.17918	0.589626	0.606274
Attila/CDC Go	M1	26	Cres-2014	-0.178932	0.591007	0.606274
Attila/CDC Go	M1	15	Cres-2014	-0.173084	0.591042	0.606274
Attila/CDC Go	M1	30	Cres-2014	-0.169537	0.592285	0.606274
Attila/CDC Go	M1	37	Cres-2014	-0.168381	0.593031	0.606274
Attila/CDC Go	M1	18	Cres-2014	-0.157229	0.5936	0.606274
Attila/CDC Go	M1	20	Cres-2014	-0.156617	0.594511	0.606274
Attila/CDC Go	M1	35	Cres-2014	-0.155688	0.594514	0.606274
Attila/CDC Go	M1	12	Cres-2014	-0.150052	0.59454	0.606274
Attila/CDC Go	M1	5	Cres-2014	-0.148755	0.594647	0.606274
Attila/CDC Go	M1	33	Cres-2014	-0.148109	0.595624	0.606274
Attila/CDC Go	M1	34	Cres-2014	-0.123625	0.595799	0.606274
Attila/CDC Go	M1	13	Cres-2014	-0.119182	0.595855	0.606274
Attila/CDC Go	M1	7	Cres-2014	-0.109501	0.59609	0.606274
Attila/CDC Go	M1	28	Cres-2014	-0.0969386	0.597271	0.606274
Attila/CDC Go	M1	6	Cres-2014	-0.0893216	0.59746	0.606274
Attila/CDC Go	M1	24	Cres-2014	-0.0877784	0.597461	0.606274
Attila/CDC Go	M1	29	Cres-2014	-0.085495	0.597789	0.606274
Attila/CDC Go	M1	38	Cres-2014	-0.0722654	0.597917	0.606274
Attila/CDC Go	M1	27	Cres-2014	-0.0711551	0.597971	0.606274
Attila/CDC Go	M1	31	Cres-2014	-0.0703365	0.598773	0.606274
Attila/CDC Go	M1	40	Cres-2014	-0.0629835	0.598906	0.606274
Attila/CDC Go	M1	2	Cres-2014	-0.0613182	0.599435	0.606274
Attila/CDC Go	M1	11	Cres-2014	-0.0588862	0.600355	0.606274
Attila/CDC Go	M1	1	Cres-2014	-0.0551244	0.600587	0.606274
Attila/CDC Go	M1	9	Cres-2014	-0.053851	0.601035	0.606274
Attila/CDC Go	M1	25	Cres-2014	-0.0513182	0.601115	0.606274
Attila/CDC Go	M1	32	Cres-2014	-0.0464795	0.601388	0.606274
Attila/CDC Go	M1	21	Cres-2014	-0.0247735	0.601439	0.606274
Attila/CDC Go	M1	10	Cres-2014	-0.0117209	0.602782	0.606274
Attila/CDC Go	M1	22	Cres-2014	-0.00333721	0.604397	0.606274
Attila/CDC Go	M1	17	Cres-2014	0.039212	0.605107	0.606274
Attila/CDC Go	M1	31	Ell-2015	-0.254693	0.465391	0.511201
Attila/CDC Go	M1	16	Ell-2015	-0.237557	0.467871	0.511201
Attila/CDC Go	M1	28	Ell-2015	-0.221002	0.473632	0.511201
Attila/CDC Go	M1	34	Ell-2015	-0.209229	0.477348	0.511201
Attila/CDC Go	M1	23	Ell-2015	-0.207735	0.482321	0.511201
Attila/CDC Go	M1	40	Ell-2015	-0.156588	0.48289	0.511201
Attila/CDC Go	M1	27	Ell-2015	-0.153022	0.486307	0.511201
Attila/CDC Go	M1	29	Ell-2015	-0.152671	0.487129	0.511201
Attila/CDC Go	M1	39	Ell-2015	-0.151943	0.491632	0.511201
Attila/CDC Go	M1	33	Ell-2015	-0.151634	0.493012	0.511201
Attila/CDC Go	M1	4	Ell-2015	-0.15102	0.494681	0.511201
Attila/CDC Go	M1	37	Ell-2015	-0.146274	0.494758	0.511201
Attila/CDC Go	M1	35	Ell-2015	-0.143782	0.49614	0.511201
Attila/CDC Go	M1	30	Ell-2015	-0.141501	0.496785	0.511201
Attila/CDC Go	M1	22	Ell-2015	-0.13958	0.498223	0.511201
Attila/CDC Go	M1	2	Ell-2015	-0.136273	0.498242	0.511201
Attila/CDC Go	M1	24	Ell-2015	-0.135609	0.498442	0.511201
Attila/CDC Go	M1	3	Ell-2015	-0.131558	0.498573	0.511201
Attila/CDC Go	M1	13	Ell-2015	-0.120574	0.498642	0.511201
Attila/CDC Go	M1	26	Ell-2015	-0.118203	0.500307	0.511201
Attila/CDC Go	M1	38	Ell-2015	-0.115796	0.500687	0.511201
Attila/CDC Go	M1	20	Ell-2015	-0.10653	0.500958	0.511201
Attila/CDC Go	M1	1	Ell-2015	-0.102245	0.501105	0.511201
Attila/CDC Go	M1	25	Ell-2015	-0.0979918	0.501938	0.511201
Attila/CDC Go	M1	15	Ell-2015	-0.0963703	0.503052	0.511201
Attila/CDC Go	M1	6	Ell-2015	-0.0954076	0.503554	0.511201
Attila/CDC Go	M1	10	Ell-2015	-0.0912878	0.503596	0.511201
Attila/CDC Go	M1	36	Ell-2015	-0.086983	0.503667	0.511201
Attila/CDC Go	M1	32	Ell-2015	-0.0869802	0.503732	0.511201
Attila/CDC Go	M1	17	Ell-2015	-0.0816439	0.504524	0.511201
Attila/CDC Go	M1	21	Ell-2015	-0.0773308	0.504768	0.511201
Attila/CDC Go	M1	14	Ell-2015	-0.0755768	0.504863	0.511201
Attila/CDC Go	M1	19	Ell-2015	-0.067344	0.505015	0.511201
Attila/CDC Go	M1	12	Ell-2015	-0.065287	0.505409	0.511201
Attila/CDC Go	M1	7	Ell-2015	-0.0627562	0.505678	0.511201
Attila/CDC Go	M1	5	Ell-2015	-0.0433637	0.505898	0.511201
Attila/CDC Go	M1	8	Ell-2015	-0.0235249	0.507413	0.511201
Attila/CDC Go	M1	18	Ell-2015	-0.0116533	0.508426	0.511201
Attila/CDC Go	M1	11	Ell-2015	-0.00911275	0.511064	0.511201
Attila/CDC Go	M1	9	Ell-2015	0.00650008	0.51125	0.511201
Attila/CDC Go	M2	8	Leth-2013	0.181103	0.482107	0.51549
Attila/CDC Go	M2	20	Leth-2013	0.197876	0.492425	0.51549
Attila/CDC Go	M2	35	Leth-2013	0.206016	0.493376	0.51549
Attila/CDC Go	M2	13	Leth-2013	0.218511	0.498922	0.51549
Attila/CDC Go	M2	40	Leth-2013	0.225746	0.499012	0.51549
Attila/CDC Go	M2	18	Leth-2013	0.232813	0.50023	0.51549
Attila/CDC Go	M2	29	Leth-2013	0.250118	0.505456	0.51549
Attila/CDC Go	M2	4	Leth-2013	0.256208	0.508105	0.51549
Attila/CDC Go	M2	31	Leth-2013	0.257529	0.512383	0.51549
Attila/CDC Go	M2	21	Leth-2013	0.260746	0.515386	0.51549
Attila/CDC Go	M2	36	Leth-2013	0.260905	0.51614	0.51549
Attila/CDC Go	M2	38	Leth-2013	0.266338	0.516318	0.51549
Attila/CDC Go	M2	5	Leth-2013	0.27297	0.516356	0.51549
Attila/CDC Go	M2	37	Leth-2013	0.280112	0.519311	0.51549
Attila/CDC Go	M2	1	Leth-2013	0.281878	0.520314	0.51549
Attila/CDC Go	M2	33	Leth-2013	0.281988	0.520654	0.51549
Attila/CDC Go	M2	28	Leth-2013	0.282271	0.523495	0.51549
Attila/CDC Go	M2	7	Leth-2013	0.28413	0.52419	0.51549
Attila/CDC Go	M2	16	Leth-2013	0.285372	0.524377	0.51549
Attila/CDC Go	M2	12	Leth-2013	0.287496	0.524647	0.51549
Attila/CDC Go	M2	24	Leth-2013	0.29324	0.524868	0.51549
Attila/CDC Go	M2	22	Leth-2013	0.29328	0.524886	0.51549
Attila/CDC Go	M2	27	Leth-2013	0.297499	0.526215	0.51549
Attila/CDC Go	M2	2	Leth-2013	0.298867	0.526283	0.51549
Attila/CDC Go	M2	39	Leth-2013	0.299182	0.527056	0.51549
Attila/CDC Go	M2	10	Leth-2013	0.301741	0.528001	0.51549
Attila/CDC Go	M2	26	Leth-2013	0.301858	0.52815	0.51549
Attila/CDC Go	M2	9	Leth-2013	0.308548	0.528199	0.51549
Attila/CDC Go	M2	23	Leth-2013	0.309895	0.52825	0.51549
Attila/CDC Go	M2	30	Leth-2013	0.313201	0.529724	0.51549
Attila/CDC Go	M2	14	Leth-2013	0.319685	0.529821	0.51549
Attila/CDC Go	M2	32	Leth-2013	0.321871	0.530022	0.51549
Attila/CDC Go	M2	25	Leth-2013	0.322269	0.531768	0.51549
Attila/CDC Go	M2	19	Leth-2013	0.337963	0.533449	0.51549
Attila/CDC Go	M2	34	Leth-2013	0.338983	0.53357	0.51549
Attila/CDC Go	M2	6	Leth-2013	0.34409	0.535159	0.51549
Attila/CDC Go	M2	17	Leth-2013	0.351483	0.535741	0.51549
Attila/CDC Go	M2	11	Leth-2013	0.352841	0.537117	0.51549
Attila/CDC Go	M2	3	Leth-2013	0.367082	0.538426	0.51549
Attila/CDC Go	M2	15	Leth-2013	0.375577	0.538469	0.51549
Attila/CDC Go	M2	20	Cres-2014	0.158884	0.576692	0.577868
Attila/CDC Go	M2	22	Cres-2014	0.163893	0.577067	0.577868
Attila/CDC Go	M2	36	Cres-2014	0.169245	0.581191	0.577868
Attila/CDC Go	M2	39	Cres-2014	0.177515	0.58151	0.577868
Attila/CDC Go	M2	40	Cres-2014	0.19077	0.585026	0.577868
Attila/CDC Go	M2	8	Cres-2014	0.200805	0.586351	0.577868
Attila/CDC Go	M2	18	Cres-2014	0.208409	0.586669	0.577868
Attila/CDC Go	M2	19	Cres-2014	0.214261	0.588822	0.577868
Attila/CDC Go	M2	38	Cres-2014	0.217522	0.59018	0.577868
Attila/CDC Go	M2	33	Cres-2014	0.218762	0.590587	0.577868
Attila/CDC Go	M2	28	Cres-2014	0.219477	0.59256	0.577868
Attila/CDC Go	M2	21	Cres-2014	0.232761	0.594912	0.577868
Attila/CDC Go	M2	14	Cres-2014	0.234586	0.595724	0.577868
Attila/CDC Go	M2	13	Cres-2014	0.2361	0.595993	0.577868
Attila/CDC Go	M2	3	Cres-2014	0.242238	0.597194	0.577868
Attila/CDC Go	M2	29	Cres-2014	0.242446	0.597418	0.577868
Attila/CDC Go	M2	4	Cres-2014	0.24437	0.598083	0.577868
Attila/CDC Go	M2	6	Cres-2014	0.24602	0.598451	0.577868
Attila/CDC Go	M2	7	Cres-2014	0.247701	0.599038	0.577868
Attila/CDC Go	M2	32	Cres-2014	0.257077	0.600867	0.577868
Attila/CDC Go	M2	37	Cres-2014	0.25786	0.601628	0.577868
Attila/CDC Go	M2	27	Cres-2014	0.270893	0.601639	0.577868
Attila/CDC Go	M2	9	Cres-2014	0.271593	0.602503	0.577868
Attila/CDC Go	M2	16	Cres-2014	0.27182	0.603078	0.577868
Attila/CDC Go	M2	5	Cres-2014	0.271969	0.603227	0.577868
Attila/CDC Go	M2	12	Cres-2014	0.273165	0.603675	0.577868
Attila/CDC Go	M2	23	Cres-2014	0.274392	0.603942	0.577868
Attila/CDC Go	M2	35	Cres-2014	0.274984	0.604297	0.577868
Attila/CDC Go	M2	26	Cres-2014	0.277163	0.60492	0.577868
Attila/CDC Go	M2	10	Cres-2014	0.28068	0.605471	0.577868
Attila/CDC Go	M2	31	Cres-2014	0.286073	0.605795	0.577868
Attila/CDC Go	M2	15	Cres-2014	0.292927	0.606203	0.577868
Attila/CDC Go	M2	1	Cres-2014	0.303406	0.606972	0.577868
Attila/CDC Go	M2	34	Cres-2014	0.304722	0.606984	0.577868
Attila/CDC Go	M2	30	Cres-2014	0.307609	0.607587	0.577868
Attila/CDC Go	M2	11	Cres-2014	0.310529	0.608775	0.577868
Attila/CDC Go	M2	24	Cres-2014	0.317032	0.611175	0.577868
Attila/CDC Go	M2	17	Cres-2014	0.329468	0.612426	0.577868
Attila/CDC Go	M2	2	Cres-2014	0.330277	0.612766	0.577868
Attila/CDC Go	M2	25	Cres-2014	0.351437	0.615199	0.577868
Attila/CDC Go	M2	39	Ell-2015	0.1069	0.45732	0.499699
Attila/CDC Go	M2	28	Ell-2015	0.118961	0.471064	0.499699
Attila/CDC Go	M2	20	Ell-2015	0.128078	0.482082	0.499699
Attila/CDC Go	M2	16	Ell-2015	0.14881	0.484358	0.499699
Attila/CDC Go	M2	22	Ell-2015	0.148846	0.484963	0.499699
Attila/CDC Go	M2	23	Ell-2015	0.169789	0.489136	0.499699
Attila/CDC Go	M2	31	Ell-2015	0.170183	0.492208	0.499699
Attila/CDC Go	M2	29	Ell-2015	0.170606	0.492313	0.499699
Attila/CDC Go	M2	35	Ell-2015	0.171904	0.493888	0.499699
Attila/CDC Go	M2	13	Ell-2015	0.176747	0.494242	0.499699
Attila/CDC Go	M2	37	Ell-2015	0.177506	0.496454	0.499699
Attila/CDC Go	M2	18	Ell-2015	0.17804	0.498732	0.499699
Attila/CDC Go	M2	40	Ell-2015	0.181675	0.499875	0.499699
Attila/CDC Go	M2	33	Ell-2015	0.189575	0.501777	0.499699
Attila/CDC Go	M2	36	Ell-2015	0.190863	0.501878	0.499699
Attila/CDC Go	M2	26	Ell-2015	0.202538	0.502312	0.499699
Attila/CDC Go	M2	8	Ell-2015	0.202857	0.503157	0.499699
Attila/CDC Go	M2	14	Ell-2015	0.207386	0.504808	0.499699
Attila/CDC Go	M2	38	Ell-2015	0.20987	0.506025	0.499699
Attila/CDC Go	M2	34	Ell-2015	0.213833	0.506235	0.499699
Attila/CDC Go	M2	12	Ell-2015	0.218852	0.506701	0.499699
Attila/CDC Go	M2	4	Ell-2015	0.222077	0.507446	0.499699
Attila/CDC Go	M2	19	Ell-2015	0.230052	0.508349	0.499699
Attila/CDC Go	M2	3	Ell-2015	0.237177	0.509026	0.499699
Attila/CDC Go	M2	17	Ell-2015	0.238764	0.509052	0.499699
Attila/CDC Go	M2	32	Ell-2015	0.240935	0.509442	0.499699
Attila/CDC Go	M2	9	Ell-2015	0.241827	0.509737	0.499699
Attila/CDC Go	M2	1	Ell-2015	0.253614	0.509843	0.499699
Attila/CDC Go	M2	7	Ell-2015	0.254094	0.510988	0.499699
Attila/CDC Go	M2	5	Ell-2015	0.256778	0.51107	0.499699
Attila/CDC Go	M2	24	Ell-2015	0.259251	0.511789	0.499699
Attila/CDC Go	M2	30	Ell-2015	0.261222	0.511826	0.499699
Attila/CDC Go	M2	21	Ell-2015	0.261329	0.512875	0.499699
Attila/CDC Go	M2	15	Ell-2015	0.261677	0.514739	0.499699
Attila/CDC Go	M2	25	Ell-2015	0.270583	0.514951	0.499699
Attila/CDC Go	M2	11	Ell-2015	0.278796	0.514979	0.499699
Attila/CDC Go	M2	2	Ell-2015	0.280721	0.515064	0.499699
Attila/CDC Go	M2	27	Ell-2015	0.281891	0.515261	0.499699
Attila/CDC Go	M2	10	Ell-2015	0.287965	0.515348	0.499699
Attila/CDC Go	M2	6	Ell-2015	0.288068	0.525268	0.499699
Attila/CDC Go	M3	8	Leth-2013	0.239536	0.509304	0.509814
Attila/CDC Go	M3	35	Leth-2013	0.251693	0.510895	0.509814
Attila/CDC Go	M3	20	Leth-2013	0.263975	0.513865	0.509814
Attila/CDC Go	M3	40	Leth-2013	0.267682	0.514478	0.509814
Attila/CDC Go	M3	13	Leth-2013	0.27899	0.527194	0.509814
Attila/CDC Go	M3	31	Leth-2013	0.282825	0.535251	0.509814
Attila/CDC Go	M3	21	Leth-2013	0.289087	0.53546	0.509814
Attila/CDC Go	M3	18	Leth-2013	0.289621	0.537509	0.509814
Attila/CDC Go	M3	4	Leth-2013	0.295224	0.537746	0.509814
Attila/CDC Go	M3	37	Leth-2013	0.297008	0.538535	0.509814
Attila/CDC Go	M3	33	Leth-2013	0.300019	0.538906	0.509814
Attila/CDC Go	M3	26	Leth-2013	0.31241	0.541119	0.509814
Attila/CDC Go	M3	36	Leth-2013	0.314189	0.541518	0.509814
Attila/CDC Go	M3	28	Leth-2013	0.314202	0.541988	0.509814
Attila/CDC Go	M3	7	Leth-2013	0.316783	0.543906	0.509814
Attila/CDC Go	M3	24	Leth-2013	0.319057	0.544054	0.509814
Attila/CDC Go	M3	19	Leth-2013	0.319747	0.545943	0.509814
Attila/CDC Go	M3	1	Leth-2013	0.322148	0.546399	0.509814
Attila/CDC Go	M3	16	Leth-2013	0.324255	0.548947	0.509814
Attila/CDC Go	M3	5	Leth-2013	0.325646	0.549207	0.509814
Attila/CDC Go	M3	38	Leth-2013	0.328507	0.551538	0.509814
Attila/CDC Go	M3	29	Leth-2013	0.328955	0.552214	0.509814
Attila/CDC Go	M3	2	Leth-2013	0.333236	0.554048	0.509814
Attila/CDC Go	M3	14	Leth-2013	0.341783	0.554606	0.509814
Attila/CDC Go	M3	10	Leth-2013	0.348612	0.555184	0.509814
Attila/CDC Go	M3	12	Leth-2013	0.352493	0.555343	0.509814
Attila/CDC Go	M3	23	Leth-2013	0.353484	0.555399	0.509814
Attila/CDC Go	M3	27	Leth-2013	0.353801	0.555537	0.509814
Attila/CDC Go	M3	39	Leth-2013	0.354499	0.55741	0.509814
Attila/CDC Go	M3	30	Leth-2013	0.358729	0.558287	0.509814
Attila/CDC Go	M3	32	Leth-2013	0.361654	0.559531	0.509814
Attila/CDC Go	M3	25	Leth-2013	0.3643	0.562251	0.509814
Attila/CDC Go	M3	22	Leth-2013	0.364462	0.564626	0.509814
Attila/CDC Go	M3	17	Leth-2013	0.368445	0.564949	0.509814
Attila/CDC Go	M3	6	Leth-2013	0.371773	0.565512	0.509814
Attila/CDC Go	M3	15	Leth-2013	0.376733	0.566249	0.509814
Attila/CDC Go	M3	9	Leth-2013	0.379892	0.570393	0.509814
Attila/CDC Go	M3	34	Leth-2013	0.380568	0.572027	0.509814
Attila/CDC Go	M3	11	Leth-2013	0.386848	0.572261	0.509814
Attila/CDC Go	M3	3	Leth-2013	0.417916	0.575006	0.509814
Attila/CDC Go	M3	20	Cres-2014	0.219654	0.605744	0.601262
Attila/CDC Go	M3	40	Cres-2014	0.221599	0.605935	0.601262
Attila/CDC Go	M3	22	Cres-2014	0.230184	0.607212	0.601262
Attila/CDC Go	M3	36	Cres-2014	0.235539	0.61176	0.601262
Attila/CDC Go	M3	14	Cres-2014	0.24401	0.614557	0.601262
Attila/CDC Go	M3	21	Cres-2014	0.254493	0.616933	0.601262
Attila/CDC Go	M3	39	Cres-2014	0.25757	0.624225	0.601262
Attila/CDC Go	M3	33	Cres-2014	0.268033	0.624901	0.601262
Attila/CDC Go	M3	18	Cres-2014	0.26821	0.629192	0.601262
Attila/CDC Go	M3	29	Cres-2014	0.273828	0.629855	0.601262
Attila/CDC Go	M3	3	Cres-2014	0.274815	0.630294	0.601262
Attila/CDC Go	M3	13	Cres-2014	0.281687	0.631177	0.601262
Attila/CDC Go	M3	8	Cres-2014	0.284761	0.632642	0.601262
Attila/CDC Go	M3	19	Cres-2014	0.288607	0.636566	0.601262
Attila/CDC Go	M3	28	Cres-2014	0.29145	0.637745	0.601262
Attila/CDC Go	M3	38	Cres-2014	0.292554	0.638052	0.601262
Attila/CDC Go	M3	27	Cres-2014	0.298176	0.6383	0.601262
Attila/CDC Go	M3	4	Cres-2014	0.300501	0.639976	0.601262
Attila/CDC Go	M3	6	Cres-2014	0.301637	0.640472	0.601262
Attila/CDC Go	M3	7	Cres-2014	0.303679	0.640962	0.601262
Attila/CDC Go	M3	37	Cres-2014	0.314077	0.641167	0.601262
Attila/CDC Go	M3	26	Cres-2014	0.327744	0.641911	0.601262
Attila/CDC Go	M3	32	Cres-2014	0.328786	0.642693	0.601262
Attila/CDC Go	M3	9	Cres-2014	0.329098	0.6427	0.601262
Attila/CDC Go	M3	16	Cres-2014	0.329437	0.643619	0.601262
Attila/CDC Go	M3	31	Cres-2014	0.331904	0.647108	0.601262
Attila/CDC Go	M3	35	Cres-2014	0.332608	0.6476	0.601262
Attila/CDC Go	M3	34	Cres-2014	0.342195	0.648102	0.601262
Attila/CDC Go	M3	10	Cres-2014	0.342939	0.649496	0.601262
Attila/CDC Go	M3	12	Cres-2014	0.343165	0.649508	0.601262
Attila/CDC Go	M3	11	Cres-2014	0.343296	0.650774	0.601262
Attila/CDC Go	M3	23	Cres-2014	0.345229	0.650884	0.601262
Attila/CDC Go	M3	1	Cres-2014	0.345494	0.653401	0.601262
Attila/CDC Go	M3	5	Cres-2014	0.351047	0.653817	0.601262
Attila/CDC Go	M3	15	Cres-2014	0.351638	0.654159	0.601262
Attila/CDC Go	M3	30	Cres-2014	0.367379	0.654166	0.601262
Attila/CDC Go	M3	2	Cres-2014	0.377169	0.65476	0.601262
Attila/CDC Go	M3	25	Cres-2014	0.377997	0.655197	0.601262
Attila/CDC Go	M3	17	Cres-2014	0.380469	0.660629	0.601262
Attila/CDC Go	M3	24	Cres-2014	0.393591	0.676416	0.601262
Attila/CDC Go	M3	39	Ell-2015	0.0584514	0.466686	0.511583
Attila/CDC Go	M3	28	Ell-2015	0.139312	0.475974	0.511583
Attila/CDC Go	M3	22	Ell-2015	0.154559	0.485122	0.511583
Attila/CDC Go	M3	26	Ell-2015	0.156751	0.489353	0.511583
Attila/CDC Go	M3	37	Ell-2015	0.162295	0.492868	0.511583
Attila/CDC Go	M3	23	Ell-2015	0.162748	0.49364	0.511583
Attila/CDC Go	M3	16	Ell-2015	0.165503	0.494469	0.511583
Attila/CDC Go	M3	35	Ell-2015	0.168403	0.496174	0.511583
Attila/CDC Go	M3	31	Ell-2015	0.172877	0.497847	0.511583
Attila/CDC Go	M3	20	Ell-2015	0.173524	0.498629	0.511583
Attila/CDC Go	M3	18	Ell-2015	0.19468	0.50036	0.511583
Attila/CDC Go	M3	33	Ell-2015	0.1981	0.501747	0.511583
Attila/CDC Go	M3	13	Ell-2015	0.199957	0.502301	0.511583
Attila/CDC Go	M3	14	Ell-2015	0.203856	0.503051	0.511583
Attila/CDC Go	M3	36	Ell-2015	0.215161	0.503298	0.511583
Attila/CDC Go	M3	9	Ell-2015	0.216425	0.505058	0.511583
Attila/CDC Go	M3	40	Ell-2015	0.220944	0.506394	0.511583
Attila/CDC Go	M3	29	Ell-2015	0.221033	0.508238	0.511583
Attila/CDC Go	M3	8	Ell-2015	0.221481	0.508651	0.511583
Attila/CDC Go	M3	38	Ell-2015	0.230183	0.509005	0.511583
Attila/CDC Go	M3	34	Ell-2015	0.231905	0.510655	0.511583
Attila/CDC Go	M3	25	Ell-2015	0.235228	0.512017	0.511583
Attila/CDC Go	M3	17	Ell-2015	0.237557	0.512986	0.511583
Attila/CDC Go	M3	19	Ell-2015	0.244191	0.519986	0.511583
Attila/CDC Go	M3	15	Ell-2015	0.246497	0.520176	0.511583
Attila/CDC Go	M3	30	Ell-2015	0.254723	0.520312	0.511583
Attila/CDC Go	M3	6	Ell-2015	0.256606	0.520607	0.511583
Attila/CDC Go	M3	32	Ell-2015	0.260083	0.524671	0.511583
Attila/CDC Go	M3	3	Ell-2015	0.264692	0.524972	0.511583
Attila/CDC Go	M3	4	Ell-2015	0.26536	0.527125	0.511583
Attila/CDC Go	M3	12	Ell-2015	0.265804	0.527232	0.511583
Attila/CDC Go	M3	1	Ell-2015	0.272595	0.527968	0.511583
Attila/CDC Go	M3	5	Ell-2015	0.275678	0.528332	0.511583
Attila/CDC Go	M3	21	Ell-2015	0.277421	0.531233	0.511583
Attila/CDC Go	M3	11	Ell-2015	0.287007	0.533311	0.511583
Attila/CDC Go	M3	7	Ell-2015	0.289002	0.533627	0.511583
Attila/CDC Go	M3	24	Ell-2015	0.30633	0.534112	0.511583
Attila/CDC Go	M3	2	Ell-2015	0.308806	0.538057	0.511583
Attila/CDC Go	M3	27	Ell-2015	0.311597	0.541671	0.511583
Attila/CDC Go	M3	10	Ell-2015	0.340985	0.555157	0.511583
Association mapping panel	M1	3	Edm-2016	-0.21999	0.730826	0.776459
Association mapping panel	M1	13	Edm-2016	-0.205534	0.734885	0.776459
Association mapping panel	M1	9	Edm-2016	-0.199463	0.737667	0.776459
Association mapping panel	M1	10	Edm-2016	-0.183116	0.738107	0.776459
Association mapping panel	M1	39	Edm-2016	-0.181606	0.743142	0.776459
Association mapping panel	M1	11	Edm-2016	-0.179459	0.743658	0.776459
Association mapping panel	M1	24	Edm-2016	-0.178864	0.74439	0.776459
Association mapping panel	M1	7	Edm-2016	-0.16713	0.74693	0.776459
Association mapping panel	M1	17	Edm-2016	-0.155625	0.7476	0.776459
Association mapping panel	M1	29	Edm-2016	-0.154443	0.748145	0.776459
Association mapping panel	M1	6	Edm-2016	-0.147169	0.749958	0.776459
Association mapping panel	M1	30	Edm-2016	-0.137004	0.7502	0.776459
Association mapping panel	M1	35	Edm-2016	-0.13565	0.750604	0.776459
Association mapping panel	M1	20	Edm-2016	-0.127624	0.750774	0.776459
Association mapping panel	M1	21	Edm-2016	-0.1276	0.751351	0.776459
Association mapping panel	M1	23	Edm-2016	-0.127555	0.754008	0.776459
Association mapping panel	M1	31	Edm-2016	-0.123265	0.754448	0.776459
Association mapping panel	M1	5	Edm-2016	-0.121928	0.754662	0.776459
Association mapping panel	M1	19	Edm-2016	-0.115433	0.755463	0.776459
Association mapping panel	M1	33	Edm-2016	-0.112898	0.755782	0.776459
Association mapping panel	M1	25	Edm-2016	-0.10808	0.757392	0.776459
Association mapping panel	M1	27	Edm-2016	-0.103327	0.758211	0.776459
Association mapping panel	M1	40	Edm-2016	-0.0898583	0.758805	0.776459
Association mapping panel	M1	26	Edm-2016	-0.0759711	0.760533	0.776459
Association mapping panel	M1	22	Edm-2016	-0.0693484	0.762265	0.776459
Association mapping panel	M1	12	Edm-2016	-0.0609593	0.762512	0.776459
Association mapping panel	M1	16	Edm-2016	-0.0574861	0.763968	0.776459
Association mapping panel	M1	8	Edm-2016	-0.0545554	0.765068	0.776459
Association mapping panel	M1	32	Edm-2016	-0.0530945	0.765605	0.776459
Association mapping panel	M1	15	Edm-2016	-0.0496606	0.76591	0.776459
Association mapping panel	M1	37	Edm-2016	-0.0352454	0.766008	0.776459
Association mapping panel	M1	4	Edm-2016	-0.0304904	0.767857	0.776459
Association mapping panel	M1	38	Edm-2016	-0.0302221	0.767972	0.776459
Association mapping panel	M1	1	Edm-2016	-0.018428	0.768388	0.776459
Association mapping panel	M1	34	Edm-2016	-0.0170082	0.769042	0.776459
Association mapping panel	M1	36	Edm-2016	-0.0112202	0.76913	0.776459
Association mapping panel	M1	18	Edm-2016	0.0107294	0.769873	0.776459
Association mapping panel	M1	14	Edm-2016	0.0155364	0.772613	0.776459
Association mapping panel	M1	28	Edm-2016	0.0356368	0.772721	0.776459
Association mapping panel	M1	2	Edm-2016	0.0466179	0.776289	0.776459
Association mapping panel	M1	13	Leth-2016	-0.240859	0.809559	0.851736
Association mapping panel	M1	3	Leth-2016	-0.221134	0.81142	0.851736
Association mapping panel	M1	7	Leth-2016	-0.203142	0.813851	0.851736
Association mapping panel	M1	9	Leth-2016	-0.183385	0.813877	0.851736
Association mapping panel	M1	29	Leth-2016	-0.182006	0.816265	0.851736
Association mapping panel	M1	10	Leth-2016	-0.180571	0.818846	0.851736
Association mapping panel	M1	25	Leth-2016	-0.173404	0.81892	0.851736
Association mapping panel	M1	30	Leth-2016	-0.165025	0.820308	0.851736
Association mapping panel	M1	12	Leth-2016	-0.152572	0.821515	0.851736
Association mapping panel	M1	6	Leth-2016	-0.142353	0.823063	0.851736
Association mapping panel	M1	26	Leth-2016	-0.134556	0.823501	0.851736
Association mapping panel	M1	17	Leth-2016	-0.125731	0.823848	0.851736
Association mapping panel	M1	24	Leth-2016	-0.120227	0.824217	0.851736
Association mapping panel	M1	11	Leth-2016	-0.117108	0.824684	0.851736
Association mapping panel	M1	36	Leth-2016	-0.109571	0.825733	0.851736
Association mapping panel	M1	22	Leth-2016	-0.106033	0.825795	0.851736
Association mapping panel	M1	20	Leth-2016	-0.104373	0.826286	0.851736
Association mapping panel	M1	35	Leth-2016	-0.101565	0.826373	0.851736
Association mapping panel	M1	23	Leth-2016	-0.101083	0.826542	0.851736
Association mapping panel	M1	33	Leth-2016	-0.100871	0.828083	0.851736
Association mapping panel	M1	21	Leth-2016	-0.0983936	0.828154	0.851736
Association mapping panel	M1	18	Leth-2016	-0.0898845	0.829743	0.851736
Association mapping panel	M1	39	Leth-2016	-0.0894752	0.829953	0.851736
Association mapping panel	M1	19	Leth-2016	-0.0861096	0.830807	0.851736
Association mapping panel	M1	16	Leth-2016	-0.0717508	0.831587	0.851736
Association mapping panel	M1	27	Leth-2016	-0.0716016	0.831693	0.851736
Association mapping panel	M1	5	Leth-2016	-0.0694443	0.831952	0.851736
Association mapping panel	M1	2	Leth-2016	-0.0634771	0.832939	0.851736
Association mapping panel	M1	28	Leth-2016	-0.059721	0.833291	0.851736
Association mapping panel	M1	32	Leth-2016	-0.0595341	0.834425	0.851736
Association mapping panel	M1	8	Leth-2016	-0.0561631	0.834552	0.851736
Association mapping panel	M1	14	Leth-2016	-0.0518567	0.835565	0.851736
Association mapping panel	M1	34	Leth-2016	-0.0468844	0.836013	0.851736
Association mapping panel	M1	40	Leth-2016	-0.0455766	0.836381	0.851736
Association mapping panel	M1	31	Leth-2016	-0.0409231	0.836903	0.851736
Association mapping panel	M1	37	Leth-2016	-0.0364565	0.837254	0.851736
Association mapping panel	M1	38	Leth-2016	-0.0145524	0.838821	0.851736
Association mapping panel	M1	4	Leth-2016	-0.00613209	0.838881	0.851736
Association mapping panel	M1	1	Leth-2016	0.00364466	0.840772	0.851736
Association mapping panel	M1	15	Leth-2016	0.00936964	0.841108	0.851736
Association mapping panel	M1	34	Leth-2017	-0.218619	0.61724	0.657683
Association mapping panel	M1	10	Leth-2017	-0.212309	0.619722	0.657683
Association mapping panel	M1	26	Leth-2017	-0.198412	0.619861	0.657683
Association mapping panel	M1	13	Leth-2017	-0.184359	0.621763	0.657683
Association mapping panel	M1	12	Leth-2017	-0.163382	0.624102	0.657683
Association mapping panel	M1	7	Leth-2017	-0.153692	0.628516	0.657683
Association mapping panel	M1	4	Leth-2017	-0.125397	0.62871	0.657683
Association mapping panel	M1	35	Leth-2017	-0.119832	0.629695	0.657683
Association mapping panel	M1	23	Leth-2017	-0.113949	0.630121	0.657683
Association mapping panel	M1	25	Leth-2017	-0.0914767	0.630415	0.657683
Association mapping panel	M1	33	Leth-2017	-0.0884783	0.631075	0.657683
Association mapping panel	M1	24	Leth-2017	-0.0770869	0.631911	0.657683
Association mapping panel	M1	8	Leth-2017	-0.0768043	0.632945	0.657683
Association mapping panel	M1	19	Leth-2017	-0.0727819	0.634676	0.657683
Association mapping panel	M1	30	Leth-2017	-0.0684928	0.635539	0.657683
Association mapping panel	M1	9	Leth-2017	-0.0670731	0.636193	0.657683
Association mapping panel	M1	40	Leth-2017	-0.060268	0.636623	0.657683
Association mapping panel	M1	20	Leth-2017	-0.0574982	0.637235	0.657683
Association mapping panel	M1	11	Leth-2017	-0.0528172	0.637986	0.657683
Association mapping panel	M1	18	Leth-2017	-0.0519983	0.638769	0.657683
Association mapping panel	M1	27	Leth-2017	-0.0485405	0.638778	0.657683
Association mapping panel	M1	14	Leth-2017	-0.0485274	0.639586	0.657683
Association mapping panel	M1	6	Leth-2017	-0.0434215	0.640062	0.657683
Association mapping panel	M1	2	Leth-2017	-0.042042	0.640198	0.657683
Association mapping panel	M1	15	Leth-2017	-0.0335355	0.640267	0.657683
Association mapping panel	M1	38	Leth-2017	-0.0291799	0.641153	0.657683
Association mapping panel	M1	29	Leth-2017	-0.0272311	0.644171	0.657683
Association mapping panel	M1	5	Leth-2017	-0.0266646	0.647106	0.657683
Association mapping panel	M1	3	Leth-2017	-0.0221832	0.648316	0.657683
Association mapping panel	M1	39	Leth-2017	-0.0180902	0.649402	0.657683
Association mapping panel	M1	21	Leth-2017	-0.0155043	0.65112	0.657683
Association mapping panel	M1	32	Leth-2017	-0.00938624	0.654507	0.657683
Association mapping panel	M1	22	Leth-2017	-0.00936417	0.655436	0.657683
Association mapping panel	M1	36	Leth-2017	-0.00811203	0.658145	0.657683
Association mapping panel	M1	31	Leth-2017	-0.000577978	0.658163	0.657683
Association mapping panel	M1	16	Leth-2017	0.00511756	0.658881	0.657683
Association mapping panel	M1	17	Leth-2017	0.00634144	0.659707	0.657683
Association mapping panel	M1	28	Leth-2017	0.0433896	0.660888	0.657683
Association mapping panel	M1	37	Leth-2017	0.0479886	0.661463	0.657683
Association mapping panel	M1	1	Leth-2017	0.0617978	0.66579	0.657683
Association mapping panel	M1	30	Cres-2018	-0.226676	0.624927	0.665029
Association mapping panel	M1	3	Cres-2018	-0.176887	0.6344	0.665029
Association mapping panel	M1	24	Cres-2018	-0.154192	0.637997	0.665029
Association mapping panel	M1	8	Cres-2018	-0.148728	0.638372	0.665029
Association mapping panel	M1	13	Cres-2018	-0.145813	0.639045	0.665029
Association mapping panel	M1	12	Cres-2018	-0.144565	0.639075	0.665029
Association mapping panel	M1	33	Cres-2018	-0.137008	0.639165	0.665029
Association mapping panel	M1	34	Cres-2018	-0.125261	0.640013	0.665029
Association mapping panel	M1	4	Cres-2018	-0.124263	0.641237	0.665029
Association mapping panel	M1	7	Cres-2018	-0.122666	0.642542	0.665029
Association mapping panel	M1	11	Cres-2018	-0.120411	0.643347	0.665029
Association mapping panel	M1	17	Cres-2018	-0.116484	0.643715	0.665029
Association mapping panel	M1	23	Cres-2018	-0.116455	0.644296	0.665029
Association mapping panel	M1	37	Cres-2018	-0.115213	0.644564	0.665029
Association mapping panel	M1	10	Cres-2018	-0.10884	0.644783	0.665029
Association mapping panel	M1	39	Cres-2018	-0.104181	0.645066	0.665029
Association mapping panel	M1	20	Cres-2018	-0.0923373	0.64514	0.665029
Association mapping panel	M1	5	Cres-2018	-0.077465	0.645737	0.665029
Association mapping panel	M1	35	Cres-2018	-0.0769651	0.64645	0.665029
Association mapping panel	M1	6	Cres-2018	-0.0715824	0.646936	0.665029
Association mapping panel	M1	36	Cres-2018	-0.0649608	0.646972	0.665029
Association mapping panel	M1	1	Cres-2018	-0.0612253	0.648307	0.665029
Association mapping panel	M1	18	Cres-2018	-0.0597312	0.650191	0.665029
Association mapping panel	M1	9	Cres-2018	-0.0569911	0.650906	0.665029
Association mapping panel	M1	25	Cres-2018	-0.0529723	0.65197	0.665029
Association mapping panel	M1	15	Cres-2018	-0.0491726	0.652032	0.665029
Association mapping panel	M1	29	Cres-2018	-0.0490815	0.65209	0.665029
Association mapping panel	M1	2	Cres-2018	-0.0474579	0.652241	0.665029
Association mapping panel	M1	16	Cres-2018	-0.0289223	0.652666	0.665029
Association mapping panel	M1	26	Cres-2018	-0.0252997	0.653372	0.665029
Association mapping panel	M1	14	Cres-2018	-0.0232149	0.653835	0.665029
Association mapping panel	M1	19	Cres-2018	-0.0108502	0.654503	0.665029
Association mapping panel	M1	27	Cres-2018	-0.00445873	0.655212	0.665029
Association mapping panel	M1	21	Cres-2018	0.00951219	0.655683	0.665029
Association mapping panel	M1	22	Cres-2018	0.0109009	0.658436	0.665029
Association mapping panel	M1	38	Cres-2018	0.0167125	0.660924	0.665029
Association mapping panel	M1	28	Cres-2018	0.0214902	0.662588	0.665029
Association mapping panel	M1	40	Cres-2018	0.0230077	0.663452	0.665029
Association mapping panel	M1	31	Cres-2018	0.0530092	0.666954	0.665029
Association mapping panel	M1	32	Cres-2018	0.0649463	0.668835	0.665029
Association mapping panel	M1	3	Edm-2018	-0.277791	0.696012	0.749119
Association mapping panel	M1	7	Edm-2018	-0.199225	0.70767	0.749119
Association mapping panel	M1	26	Edm-2018	-0.168166	0.711196	0.749119
Association mapping panel	M1	30	Edm-2018	-0.155452	0.71613	0.749119
Association mapping panel	M1	12	Edm-2018	-0.155416	0.720364	0.749119
Association mapping panel	M1	13	Edm-2018	-0.151983	0.721019	0.749119
Association mapping panel	M1	10	Edm-2018	-0.14974	0.72301	0.749119
Association mapping panel	M1	9	Edm-2018	-0.149606	0.723989	0.749119
Association mapping panel	M1	22	Edm-2018	-0.132045	0.724647	0.749119
Association mapping panel	M1	35	Edm-2018	-0.13143	0.725197	0.749119
Association mapping panel	M1	17	Edm-2018	-0.131173	0.725468	0.749119
Association mapping panel	M1	29	Edm-2018	-0.127582	0.725663	0.749119
Association mapping panel	M1	25	Edm-2018	-0.108386	0.727473	0.749119
Association mapping panel	M1	24	Edm-2018	-0.105394	0.727575	0.749119
Association mapping panel	M1	6	Edm-2018	-0.103326	0.727764	0.749119
Association mapping panel	M1	33	Edm-2018	-0.10251	0.728953	0.749119
Association mapping panel	M1	16	Edm-2018	-0.101372	0.730021	0.749119
Association mapping panel	M1	11	Edm-2018	-0.100864	0.730275	0.749119
Association mapping panel	M1	32	Edm-2018	-0.100329	0.731165	0.749119
Association mapping panel	M1	23	Edm-2018	-0.0969299	0.731312	0.749119
Association mapping panel	M1	21	Edm-2018	-0.0857845	0.732181	0.749119
Association mapping panel	M1	5	Edm-2018	-0.0665342	0.732389	0.749119
Association mapping panel	M1	1	Edm-2018	-0.0661452	0.732489	0.749119
Association mapping panel	M1	39	Edm-2018	-0.0660663	0.732606	0.749119
Association mapping panel	M1	19	Edm-2018	-0.0523329	0.732884	0.749119
Association mapping panel	M1	20	Edm-2018	-0.0486901	0.734267	0.749119
Association mapping panel	M1	4	Edm-2018	-0.048307	0.738612	0.749119
Association mapping panel	M1	8	Edm-2018	-0.047568	0.739046	0.749119
Association mapping panel	M1	37	Edm-2018	-0.0400142	0.739653	0.749119
Association mapping panel	M1	18	Edm-2018	-0.0380836	0.741438	0.749119
Association mapping panel	M1	38	Edm-2018	-0.0237877	0.744476	0.749119
Association mapping panel	M1	31	Edm-2018	0.00464232	0.746315	0.749119
Association mapping panel	M1	40	Edm-2018	0.00617477	0.746819	0.749119
Association mapping panel	M1	15	Edm-2018	0.00769949	0.747356	0.749119
Association mapping panel	M1	34	Edm-2018	0.0122317	0.748647	0.749119
Association mapping panel	M1	27	Edm-2018	0.0219547	0.75068	0.749119
Association mapping panel	M1	14	Edm-2018	0.0317801	0.752015	0.749119
Association mapping panel	M1	36	Edm-2018	0.0425896	0.753771	0.749119
Association mapping panel	M1	2	Edm-2018	0.0428021	0.757099	0.749119
Association mapping panel	M1	28	Edm-2018	0.0878972	0.761531	0.749119
Association mapping panel	M1	3	Leth-2018	-0.225542	0.702461	0.750863
Association mapping panel	M1	7	Leth-2018	-0.202427	0.708343	0.750863
Association mapping panel	M1	10	Leth-2018	-0.177055	0.710435	0.750863
Association mapping panel	M1	36	Leth-2018	-0.168744	0.713764	0.750863
Association mapping panel	M1	29	Leth-2018	-0.160309	0.716518	0.750863
Association mapping panel	M1	13	Leth-2018	-0.156495	0.717626	0.750863
Association mapping panel	M1	15	Leth-2018	-0.153867	0.718055	0.750863
Association mapping panel	M1	23	Leth-2018	-0.149552	0.72182	0.750863
Association mapping panel	M1	25	Leth-2018	-0.144712	0.723009	0.750863
Association mapping panel	M1	17	Leth-2018	-0.144601	0.724498	0.750863
Association mapping panel	M1	12	Leth-2018	-0.132168	0.724654	0.750863
Association mapping panel	M1	30	Leth-2018	-0.129915	0.725023	0.750863
Association mapping panel	M1	27	Leth-2018	-0.129015	0.72503	0.750863
Association mapping panel	M1	35	Leth-2018	-0.127179	0.725637	0.750863
Association mapping panel	M1	16	Leth-2018	-0.123672	0.727145	0.750863
Association mapping panel	M1	20	Leth-2018	-0.123649	0.728367	0.750863
Association mapping panel	M1	26	Leth-2018	-0.119979	0.72894	0.750863
Association mapping panel	M1	8	Leth-2018	-0.113578	0.728944	0.750863
Association mapping panel	M1	5	Leth-2018	-0.108009	0.729482	0.750863
Association mapping panel	M1	4	Leth-2018	-0.106297	0.730088	0.750863
Association mapping panel	M1	34	Leth-2018	-0.103669	0.730214	0.750863
Association mapping panel	M1	24	Leth-2018	-0.0984425	0.730448	0.750863
Association mapping panel	M1	6	Leth-2018	-0.0889611	0.730508	0.750863
Association mapping panel	M1	32	Leth-2018	-0.0830045	0.731883	0.750863
Association mapping panel	M1	39	Leth-2018	-0.0776419	0.732311	0.750863
Association mapping panel	M1	11	Leth-2018	-0.0708806	0.733117	0.750863
Association mapping panel	M1	9	Leth-2018	-0.0679897	0.734459	0.750863
Association mapping panel	M1	40	Leth-2018	-0.0640213	0.735092	0.750863
Association mapping panel	M1	31	Leth-2018	-0.0637746	0.735539	0.750863
Association mapping panel	M1	19	Leth-2018	-0.0497034	0.736525	0.750863
Association mapping panel	M1	38	Leth-2018	-0.031374	0.737278	0.750863
Association mapping panel	M1	2	Leth-2018	-0.0290654	0.738147	0.750863
Association mapping panel	M1	28	Leth-2018	-0.0289382	0.738184	0.750863
Association mapping panel	M1	1	Leth-2018	-0.0245113	0.74039	0.750863
Association mapping panel	M1	18	Leth-2018	-0.0223268	0.740705	0.750863
Association mapping panel	M1	22	Leth-2018	-0.017942	0.741973	0.750863
Association mapping panel	M1	37	Leth-2018	-0.00667352	0.74228	0.750863
Association mapping panel	M1	21	Leth-2018	0.00335844	0.753646	0.750863
Association mapping panel	M1	33	Leth-2018	0.00495312	0.755474	0.750863
Association mapping panel	M1	14	Leth-2018	0.0238697	0.772273	0.750863
Association mapping panel	M1	23	Leth-2019	-0.232379	0.777365	0.830922
Association mapping panel	M1	7	Leth-2019	-0.229304	0.787101	0.830922
Association mapping panel	M1	30	Leth-2019	-0.218404	0.797711	0.830922
Association mapping panel	M1	10	Leth-2019	-0.196919	0.803036	0.830922
Association mapping panel	M1	13	Leth-2019	-0.170069	0.804813	0.830922
Association mapping panel	M1	34	Leth-2019	-0.164547	0.806945	0.830922
Association mapping panel	M1	3	Leth-2019	-0.156941	0.807525	0.830922
Association mapping panel	M1	12	Leth-2019	-0.14905	0.807581	0.830922
Association mapping panel	M1	25	Leth-2019	-0.135695	0.807958	0.830922
Association mapping panel	M1	26	Leth-2019	-0.131224	0.808035	0.830922
Association mapping panel	M1	17	Leth-2019	-0.122434	0.808135	0.830922
Association mapping panel	M1	16	Leth-2019	-0.115637	0.80828	0.830922
Association mapping panel	M1	18	Leth-2019	-0.109856	0.808396	0.830922
Association mapping panel	M1	29	Leth-2019	-0.0983934	0.808535	0.830922
Association mapping panel	M1	38	Leth-2019	-0.097905	0.809063	0.830922
Association mapping panel	M1	36	Leth-2019	-0.0948115	0.809265	0.830922
Association mapping panel	M1	35	Leth-2019	-0.086381	0.809323	0.830922
Association mapping panel	M1	40	Leth-2019	-0.0811663	0.810505	0.830922
Association mapping panel	M1	14	Leth-2019	-0.0803374	0.810809	0.830922
Association mapping panel	M1	9	Leth-2019	-0.0788689	0.810958	0.830922
Association mapping panel	M1	4	Leth-2019	-0.0765965	0.811178	0.830922
Association mapping panel	M1	21	Leth-2019	-0.0752338	0.811315	0.830922
Association mapping panel	M1	5	Leth-2019	-0.0557934	0.812359	0.830922
Association mapping panel	M1	32	Leth-2019	-0.0553152	0.813312	0.830922
Association mapping panel	M1	19	Leth-2019	-0.0527381	0.8138	0.830922
Association mapping panel	M1	6	Leth-2019	-0.0507105	0.813862	0.830922
Association mapping panel	M1	24	Leth-2019	-0.0504315	0.814236	0.830922
Association mapping panel	M1	27	Leth-2019	-0.0481466	0.814719	0.830922
Association mapping panel	M1	37	Leth-2019	-0.0471109	0.814851	0.830922
Association mapping panel	M1	1	Leth-2019	-0.0461575	0.815878	0.830922
Association mapping panel	M1	2	Leth-2019	-0.0435295	0.817656	0.830922
Association mapping panel	M1	11	Leth-2019	-0.0379492	0.818292	0.830922
Association mapping panel	M1	8	Leth-2019	-0.0318221	0.818337	0.830922
Association mapping panel	M1	20	Leth-2019	-0.0168102	0.819489	0.830922
Association mapping panel	M1	39	Leth-2019	-0.0100819	0.820974	0.830922
Association mapping panel	M1	33	Leth-2019	0.00442722	0.821096	0.830922
Association mapping panel	M1	15	Leth-2019	0.0130908	0.825674	0.830922
Association mapping panel	M1	22	Leth-2019	0.0217306	0.826212	0.830922
Association mapping panel	M1	31	Leth-2019	0.022733	0.826847	0.830922
Association mapping panel	M1	28	Leth-2019	0.098895	0.827958	0.830922
Association mapping panel	M1	3	Cres-2020	-0.232005	0.789064	0.830706
Association mapping panel	M1	13	Cres-2020	-0.212322	0.796215	0.830706
Association mapping panel	M1	29	Cres-2020	-0.194486	0.799809	0.830706
Association mapping panel	M1	10	Cres-2020	-0.180745	0.800483	0.830706
Association mapping panel	M1	23	Cres-2020	-0.170613	0.801387	0.830706
Association mapping panel	M1	9	Cres-2020	-0.165466	0.801401	0.830706
Association mapping panel	M1	7	Cres-2020	-0.161965	0.802116	0.830706
Association mapping panel	M1	32	Cres-2020	-0.157874	0.804127	0.830706
Association mapping panel	M1	30	Cres-2020	-0.157006	0.804329	0.830706
Association mapping panel	M1	12	Cres-2020	-0.156274	0.804346	0.830706
Association mapping panel	M1	24	Cres-2020	-0.14442	0.80707	0.830706
Association mapping panel	M1	16	Cres-2020	-0.1441	0.807088	0.830706
Association mapping panel	M1	11	Cres-2020	-0.124885	0.807909	0.830706
Association mapping panel	M1	6	Cres-2020	-0.12058	0.807928	0.830706
Association mapping panel	M1	17	Cres-2020	-0.116653	0.808183	0.830706
Association mapping panel	M1	39	Cres-2020	-0.109954	0.808457	0.830706
Association mapping panel	M1	26	Cres-2020	-0.104122	0.809485	0.830706
Association mapping panel	M1	1	Cres-2020	-0.0947468	0.80951	0.830706
Association mapping panel	M1	8	Cres-2020	-0.0918663	0.80982	0.830706
Association mapping panel	M1	18	Cres-2020	-0.0917433	0.810703	0.830706
Association mapping panel	M1	25	Cres-2020	-0.0807477	0.810726	0.830706
Association mapping panel	M1	34	Cres-2020	-0.0785784	0.811026	0.830706
Association mapping panel	M1	40	Cres-2020	-0.0623291	0.811876	0.830706
Association mapping panel	M1	27	Cres-2020	-0.0591054	0.812608	0.830706
Association mapping panel	M1	5	Cres-2020	-0.0584908	0.813423	0.830706
Association mapping panel	M1	35	Cres-2020	-0.0576231	0.813594	0.830706
Association mapping panel	M1	21	Cres-2020	-0.0538463	0.814712	0.830706
Association mapping panel	M1	22	Cres-2020	-0.049937	0.818343	0.830706
Association mapping panel	M1	4	Cres-2020	-0.0395583	0.81879	0.830706
Association mapping panel	M1	31	Cres-2020	-0.0333884	0.819045	0.830706
Association mapping panel	M1	38	Cres-2020	-0.030528	0.819496	0.830706
Association mapping panel	M1	15	Cres-2020	-0.0301225	0.819575	0.830706
Association mapping panel	M1	19	Cres-2020	-0.0266485	0.820753	0.830706
Association mapping panel	M1	20	Cres-2020	-0.0164166	0.821432	0.830706
Association mapping panel	M1	37	Cres-2020	0.011298	0.821638	0.830706
Association mapping panel	M1	36	Cres-2020	0.0343344	0.822057	0.830706
Association mapping panel	M1	28	Cres-2020	0.0388451	0.824305	0.830706
Association mapping panel	M1	33	Cres-2020	0.0544885	0.828203	0.830706
Association mapping panel	M1	14	Cres-2020	0.061782	0.829781	0.830706
Association mapping panel	M1	2	Cres-2020	0.0733211	0.835865	0.830706
Association mapping panel	M2	10	Edm-2016	0.467136	0.752183	0.782811
Association mapping panel	M2	24	Edm-2016	0.485282	0.752805	0.782811
Association mapping panel	M2	9	Edm-2016	0.491035	0.755292	0.782811
Association mapping panel	M2	15	Edm-2016	0.492391	0.755362	0.782811
Association mapping panel	M2	12	Edm-2016	0.493444	0.756855	0.782811
Association mapping panel	M2	31	Edm-2016	0.496594	0.759161	0.782811
Association mapping panel	M2	2	Edm-2016	0.496681	0.760998	0.782811
Association mapping panel	M2	38	Edm-2016	0.497325	0.761303	0.782811
Association mapping panel	M2	30	Edm-2016	0.498579	0.762496	0.782811
Association mapping panel	M2	32	Edm-2016	0.499789	0.762922	0.782811
Association mapping panel	M2	7	Edm-2016	0.505677	0.763439	0.782811
Association mapping panel	M2	6	Edm-2016	0.508118	0.76347	0.782811
Association mapping panel	M2	8	Edm-2016	0.509064	0.763844	0.782811
Association mapping panel	M2	35	Edm-2016	0.511241	0.766143	0.782811
Association mapping panel	M2	39	Edm-2016	0.512092	0.766223	0.782811
Association mapping panel	M2	4	Edm-2016	0.513665	0.767506	0.782811
Association mapping panel	M2	20	Edm-2016	0.520787	0.768265	0.782811
Association mapping panel	M2	3	Edm-2016	0.521228	0.768919	0.782811
Association mapping panel	M2	28	Edm-2016	0.522666	0.771073	0.782811
Association mapping panel	M2	36	Edm-2016	0.523134	0.771216	0.782811
Association mapping panel	M2	13	Edm-2016	0.523626	0.771662	0.782811
Association mapping panel	M2	29	Edm-2016	0.526278	0.772367	0.782811
Association mapping panel	M2	16	Edm-2016	0.52659	0.773823	0.782811
Association mapping panel	M2	33	Edm-2016	0.528695	0.77423	0.782811
Association mapping panel	M2	18	Edm-2016	0.528761	0.774655	0.782811
Association mapping panel	M2	17	Edm-2016	0.531718	0.774898	0.782811
Association mapping panel	M2	26	Edm-2016	0.531731	0.777073	0.782811
Association mapping panel	M2	23	Edm-2016	0.531883	0.778064	0.782811
Association mapping panel	M2	22	Edm-2016	0.534353	0.778219	0.782811
Association mapping panel	M2	1	Edm-2016	0.536049	0.779935	0.782811
Association mapping panel	M2	5	Edm-2016	0.536463	0.780891	0.782811
Association mapping panel	M2	27	Edm-2016	0.53945	0.781407	0.782811
Association mapping panel	M2	40	Edm-2016	0.540123	0.781998	0.782811
Association mapping panel	M2	34	Edm-2016	0.542416	0.782085	0.782811
Association mapping panel	M2	19	Edm-2016	0.546668	0.783758	0.782811
Association mapping panel	M2	21	Edm-2016	0.548699	0.783818	0.782811
Association mapping panel	M2	37	Edm-2016	0.552609	0.784648	0.782811
Association mapping panel	M2	14	Edm-2016	0.557555	0.785885	0.782811
Association mapping panel	M2	25	Edm-2016	0.560389	0.786128	0.782811
Association mapping panel	M2	11	Edm-2016	0.566595	0.786524	0.782811
Association mapping panel	M2	30	Leth-2016	0.477451	0.825656	0.85725
Association mapping panel	M2	7	Leth-2016	0.489679	0.826439	0.85725
Association mapping panel	M2	2	Leth-2016	0.49063	0.826718	0.85725
Association mapping panel	M2	36	Leth-2016	0.492586	0.827223	0.85725
Association mapping panel	M2	9	Leth-2016	0.500092	0.828225	0.85725
Association mapping panel	M2	38	Leth-2016	0.503102	0.828862	0.85725
Association mapping panel	M2	24	Leth-2016	0.504879	0.829526	0.85725
Association mapping panel	M2	32	Leth-2016	0.50539	0.831084	0.85725
Association mapping panel	M2	35	Leth-2016	0.506871	0.833166	0.85725
Association mapping panel	M2	20	Leth-2016	0.508495	0.833579	0.85725
Association mapping panel	M2	3	Leth-2016	0.511419	0.83456	0.85725
Association mapping panel	M2	10	Leth-2016	0.511873	0.834579	0.85725
Association mapping panel	M2	6	Leth-2016	0.513096	0.835298	0.85725
Association mapping panel	M2	8	Leth-2016	0.514832	0.835392	0.85725
Association mapping panel	M2	15	Leth-2016	0.516025	0.835735	0.85725
Association mapping panel	M2	12	Leth-2016	0.51782	0.83736	0.85725
Association mapping panel	M2	4	Leth-2016	0.522613	0.837904	0.85725
Association mapping panel	M2	26	Leth-2016	0.522673	0.838082	0.85725
Association mapping panel	M2	18	Leth-2016	0.524173	0.838227	0.85725
Association mapping panel	M2	39	Leth-2016	0.524617	0.838307	0.85725
Association mapping panel	M2	40	Leth-2016	0.524885	0.838722	0.85725
Association mapping panel	M2	13	Leth-2016	0.526146	0.839099	0.85725
Association mapping panel	M2	31	Leth-2016	0.529659	0.840794	0.85725
Association mapping panel	M2	23	Leth-2016	0.530923	0.841579	0.85725
Association mapping panel	M2	28	Leth-2016	0.536062	0.841858	0.85725
Association mapping panel	M2	34	Leth-2016	0.539842	0.842528	0.85725
Association mapping panel	M2	17	Leth-2016	0.541253	0.842927	0.85725
Association mapping panel	M2	14	Leth-2016	0.54283	0.842996	0.85725
Association mapping panel	M2	16	Leth-2016	0.543981	0.843437	0.85725
Association mapping panel	M2	22	Leth-2016	0.545028	0.844306	0.85725
Association mapping panel	M2	29	Leth-2016	0.547522	0.84488	0.85725
Association mapping panel	M2	33	Leth-2016	0.549783	0.845237	0.85725
Association mapping panel	M2	21	Leth-2016	0.550461	0.845379	0.85725
Association mapping panel	M2	27	Leth-2016	0.550778	0.845987	0.85725
Association mapping panel	M2	37	Leth-2016	0.558276	0.846854	0.85725
Association mapping panel	M2	1	Leth-2016	0.558913	0.846941	0.85725
Association mapping panel	M2	5	Leth-2016	0.561914	0.847181	0.85725
Association mapping panel	M2	19	Leth-2016	0.568488	0.851939	0.85725
Association mapping panel	M2	11	Leth-2016	0.569219	0.852266	0.85725
Association mapping panel	M2	25	Leth-2016	0.585869	0.852746	0.85725
Association mapping panel	M2	34	Leth-2017	0.246679	0.607216	0.645098
Association mapping panel	M2	12	Leth-2017	0.270598	0.612159	0.645098
Association mapping panel	M2	32	Leth-2017	0.278531	0.612495	0.645098
Association mapping panel	M2	8	Leth-2017	0.283584	0.613483	0.645098
Association mapping panel	M2	10	Leth-2017	0.289465	0.615506	0.645098
Association mapping panel	M2	39	Leth-2017	0.29064	0.618673	0.645098
Association mapping panel	M2	9	Leth-2017	0.295185	0.618803	0.645098
Association mapping panel	M2	28	Leth-2017	0.301262	0.619786	0.645098
Association mapping panel	M2	16	Leth-2017	0.301356	0.620401	0.645098
Association mapping panel	M2	7	Leth-2017	0.304851	0.621734	0.645098
Association mapping panel	M2	30	Leth-2017	0.30514	0.622078	0.645098
Association mapping panel	M2	4	Leth-2017	0.306267	0.622173	0.645098
Association mapping panel	M2	6	Leth-2017	0.307914	0.622308	0.645098
Association mapping panel	M2	15	Leth-2017	0.307943	0.622844	0.645098
Association mapping panel	M2	24	Leth-2017	0.313656	0.623422	0.645098
Association mapping panel	M2	27	Leth-2017	0.314244	0.623585	0.645098
Association mapping panel	M2	2	Leth-2017	0.319562	0.624039	0.645098
Association mapping panel	M2	17	Leth-2017	0.321647	0.624529	0.645098
Association mapping panel	M2	14	Leth-2017	0.321946	0.62606	0.645098
Association mapping panel	M2	38	Leth-2017	0.32223	0.626388	0.645098
Association mapping panel	M2	5	Leth-2017	0.324132	0.628373	0.645098
Association mapping panel	M2	36	Leth-2017	0.324391	0.628508	0.645098
Association mapping panel	M2	35	Leth-2017	0.32451	0.628768	0.645098
Association mapping panel	M2	13	Leth-2017	0.325795	0.629231	0.645098
Association mapping panel	M2	23	Leth-2017	0.32635	0.630862	0.645098
Association mapping panel	M2	31	Leth-2017	0.32934	0.630923	0.645098
Association mapping panel	M2	18	Leth-2017	0.330441	0.633475	0.645098
Association mapping panel	M2	25	Leth-2017	0.330991	0.635453	0.645098
Association mapping panel	M2	21	Leth-2017	0.334655	0.635488	0.645098
Association mapping panel	M2	33	Leth-2017	0.336468	0.635692	0.645098
Association mapping panel	M2	1	Leth-2017	0.337155	0.637349	0.645098
Association mapping panel	M2	29	Leth-2017	0.338278	0.637518	0.645098
Association mapping panel	M2	20	Leth-2017	0.340145	0.639562	0.645098
Association mapping panel	M2	40	Leth-2017	0.344034	0.643297	0.645098
Association mapping panel	M2	11	Leth-2017	0.344285	0.644865	0.645098
Association mapping panel	M2	19	Leth-2017	0.346398	0.64551	0.645098
Association mapping panel	M2	3	Leth-2017	0.352005	0.646201	0.645098
[truncated: 1,843 more rows]

## Sheet: Table S3B
B) Average stripe rust prediction accuracies of 6 populations based on 3 models (M1, M2, and M3) and 3 random cross-validations schemes (CV1, CV2, and CV0).
		CV1			CV2			CV0			CV1			CV2			CV0
Population	Environment	M1	M2	M3	M1	M2	M3	M1	M2	M3	Change: 100x(M2-M1)/M2	Change: 100x(M3-M1)/M3	Change: 100x(M3-M2/M3	Change: 100x(M2-M1)/M2	Change: 100x(M3-M1)/M3	Change: 100x(M3-M2)/M3	Change: 100x(M2-M1)/M2	Change: 100x(M3-M1)/M3	Change: 100x(M3-M2)/M3
Association mapping panel	Cres-2018	-0.071	0.443	0.468	0.648	0.661	0.668	0.665	0.672	0.67	116.027	115.171	5.34188	1.96672	2.99401	1.0479	1.04167	0.746269	-0.298507
	Cres-2020	-0.083	0.503	0.524	0.812	0.818	0.818	0.831	0.832	0.833	116.501	115.84	4.00763	0.733496	0.733496	0	0.120192	0.240096	0.120048
	Edm-2016	-0.096	0.521	0.571	0.757	0.771	0.806	0.776	0.783	0.779	118.426	116.813	8.75657	1.81582	6.0794	4.34243	0.893997	0.385109	-0.513479
	Edm-2018	-0.077	0.517	0.53	0.733	0.756	0.751	0.749	0.764	0.756	114.894	114.528	2.45283	3.04233	2.3968	-0.665779	1.96335	0.925926	-1.0582
	Leth-2016	-0.1	0.528	0.55	0.828	0.839	0.836	0.852	0.857	0.856	118.939	118.182	4	1.31108	0.956938	-0.358852	0.583431	0.46729	-0.116822
	Leth-2017	-0.062	0.319	0.334	0.64	0.629	0.67	0.658	0.645	0.65	119.436	118.563	4.49102	-1.74881	4.47761	6.1194	-2.0155	-1.23077	0.769231
	Leth-2018	-0.095	0.4	0.406	0.731	0.721	0.724	0.751	0.737	0.741	123.75	123.399	1.47783	-1.38696	-0.966851	0.414365	-1.89959	-1.34953	0.539811
	Leth-2019	-0.082	0.395	0.407	0.811	0.797	0.802	0.831	0.813	0.824	120.759	120.147	2.9484	-1.75659	-1.12219	0.623441	-2.21402	-0.849515	1.33495
	Mean	-0.08325	0.45325	0.47375	0.745	0.749	0.759375	0.764125	0.762875	0.763625	118.367	117.573	4.32718	0.534045	1.893	1.36626	-0.163854	-0.0654772	0.0982157
Peace/Carberry	Cres-2016	-0.087	0.228	0.302	0.397	0.414	0.453	0.42	0.427	0.422	138.158	128.808	24.5033	4.10628	12.362	8.60927	1.63934	0.473934	-1.18483
	Edm-2016	-0.099	0.241	0.275	0.619	0.621	0.613	0.654	0.65	0.652	141.079	136	12.3636	0.322061	-0.978793	-1.30506	-0.615385	-0.306748	0.306748
	Edm-2018	-0.091	0.203	0.19	0.575	0.57	0.567	0.6	0.594	0.599	144.828	147.895	-6.84211	-0.877193	-1.41093	-0.529101	-1.0101	-0.166945	0.834725
	Edm-2019	-0.076	0.165	0.141	0.56	0.556	0.557	0.581	0.575	0.578	146.061	153.901	-17.0213	-0.719424	-0.5386	0.179533	-1.04348	-0.519031	0.519031
	Leth-2016	-0.105	0.269	0.309	0.64	0.648	0.652	0.672	0.674	0.673	139.033	133.981	12.945	1.23457	1.84049	0.613497	0.296736	0.148588	-0.148588
	Leth-2017	-0.097	0.151	0.184	0.4	0.4	0.379	0.419	0.42	0.42	164.238	152.717	17.9348	0	-5.5409	-5.5409	0.238095	0.238095	0
	Leth-2018	-0.085	0.215	0.162	0.657	0.649	0.644	0.685	0.676	0.679	139.535	152.469	-32.716	-1.23267	-2.01863	-0.776398	-1.33136	-0.883652	0.441826
	Leth-2019	-0.091	0.302	0.316	0.685	0.693	0.689	0.718	0.721	0.722	130.132	128.797	4.43038	1.1544	0.580552	-0.580552	0.416089	0.554017	0.138504
	Mean	-0.091375	0.22175	0.234875	0.566625	0.568875	0.56925	0.593625	0.592125	0.593125	141.206	138.904	5.58808	0.395517	0.461133	0.0658762	-0.253325	-0.0842993	0.168599
Attila/CDC Go	Cres-2014	-0.117	0.255	0.309	0.594	0.599	0.639	0.578	0.606	0.601	145.882	137.864	17.4757	0.834725	7.04225	6.25978	4.62046	3.82696	-0.831947
0.578	Ell-2015	-0.116	0.215	0.227	0.497	0.503	0.512	0.5	0.511	0.512	153.953	151.101	5.28634	1.19284	2.92969	1.75781	2.15264	2.34375	0.195313
0.5	Leth-2013	-0.102	0.288	0.329	0.487	0.521	0.548	0.505	0.51	0.52	135.417	131.003	12.462	6.52591	11.1314	4.92701	0.980392	2.88462	1.92308
	Mean	-0.111667	0.252667	0.288333	0.526	0.541	0.566333	0.527667	0.542333	0.544333	144.195	138.728	12.3699	2.77264	7.12184	4.47322	2.70436	3.06185	0.367422
Peace/CDC Stanley	Cres-2016	-0.086	0.222	0.183	0.905	0.905	0.898	0.908	0.908	0.907	138.739	146.995	-21.3115	0	-0.77951	-0.77951	0	-0.110254	-0.110254
	Edm-2016	-0.096	0.235	0.205	0.875	0.874	0.841	0.882	0.881	0.883	140.851	146.829	-14.6341	-0.114416	-4.04281	-3.9239	-0.113507	0.11325	0.226501
	Leth-2017	-0.074	0.197	0.169	0.672	0.671	0.672	0.676	0.675	0.677	137.563	143.787	-16.568	-0.149031	0	0.14881	-0.148148	0.14771	0.295421
	Mean	-0.0853333	0.218	0.185667	0.817333	0.816667	0.803667	0.822	0.821333	0.822333	139.144	145.961	-17.4147	-0.0816327	-1.70054	-1.61759	-0.0811688	0.0405351	0.121605
AAC Innova/AAC Proclaim	Cres-2016	-0.061	0.517	0.517	0.84	0.846	0.844	0.865	0.867	0.867	111.799	111.799	0	0.70922	0.473934	-0.236967	0.230681	0.230681	0
	Cres-2020	-0.057	0.418	0.398	0.765	0.763	0.764	0.781	0.779	0.781	113.636	114.322	-5.02513	-0.262123	-0.13089	0.13089	-0.256739	0	0.256082
	Leth-2016	-0.065	0.45	0.436	0.819	0.817	0.82	0.843	0.838	0.841	114.444	114.908	-3.21101	-0.244798	0.121951	0.365854	-0.596659	-0.237812	0.356718
	Leth-2017	-0.085	0.551	0.573	0.804	0.82	0.83	0.824	0.831	0.828	115.426	114.834	3.83944	1.95122	3.13253	1.20482	0.842359	0.483092	-0.362319
	Leth-2020	-0.074	0.491	0.491	0.868	0.867	0.868	0.892	0.889	0.892	115.071	115.071	0	-0.11534	0	0.115207	-0.337458	0	0.336323
	Mean	-0.0684	0.4854	0.483	0.8192	0.8226	0.8252	0.841	0.8408	0.8418	114.091	114.161	-0.496894	0.413324	0.727096	0.315075	-0.0237869	0.0950344	0.118793
AAC Cameron/P2711	Cres-2018	-0.104	0.19	0.143	0.546	0.545	0.534	0.573	0.572	0.573	154.737	172.727	-32.8671	-0.183486	-2.24719	-2.05993	-0.174825	0	0.17452
	Cres-2019	-0.105	0.301	0.296	0.754	0.763	0.758	0.793	0.799	0.797	134.884	135.473	-1.68919	1.17955	0.527704	-0.659631	0.750939	0.501882	-0.250941
	Cres-2020	-0.087	0.233	0.281	0.668	0.67	0.704	0.701	0.696	0.698	137.339	130.961	17.0819	0.298507	5.11364	4.82955	-0.718391	-0.429799	0.286533
	Leth-2018	-0.115	0.255	0.238	0.614	0.623	0.61	0.648	0.653	0.649	145.098	148.319	-7.14286	1.44462	-0.655738	-2.13115	0.765697	0.154083	-0.616333
	Leth-2020	-0.106	0.232	0.225	0.67	0.673	0.672	0.705	0.704	0.705	145.69	147.111	-3.11111	0.445765	0.297619	-0.14881	-0.142045	0	0.141844
	Mean	-0.1034	0.2422	0.2366	0.6504	0.6548	0.6556	0.684	0.6848	0.6844	143.549	146.918	-5.54569	0.636993	0.607206	-0.0339935	0.0962748	0.0452332	-0.0528754
