# Supplementary material for: Genomic Prediction Accuracy of Stripe Rust in Six Spring Wheat Populations by Modeling Genotype by Environment Interaction
Source: Plants (Basel). 2022 Jun 30;11(13):1736. doi: 10.3390/plants11131736 (PMC9269065; doi:10.3390/plants11131736)
Supplement: Supplementary file 1 [file plants-11-01736-s001.zip › Table S4 ANOVA comparing models and CV schemes.xlsx]

## Sheet: Table S4A -Comparing models
Table S4A Analysis of variance (ANOVA) with Tukey-Kramer HSD pairwise test to compare prediction accuracies among three models (M1, M2, and M3) and cross-validations (CV1, CV2, and CV0) schemes in 6 populatopns. For details, see Supplementary Table S3. In the Tukey-Kramer column, means sharing the same letters are not significantly different at p < 0.05.
A) ANOVA with Tukey-Kramer HSD test comparing prediction accuracies of three models (M1, M2, and M3)
		Analysis of variance						Comparisons of means using Tukey-Kramer HSD
Cross-validation scheme	Population	Source	DF	Sum of Squares	Mean Square	F Ratio	Prob > F	Model	Tukey-Kramer	Mean
CV1	AAC Cameron/P2711	Model	2	15.6992	7.84963	1963.69	<.0001*	M2	A	0.242225
		Error	597	2.38643	0.004			M3	A	0.236723
		Total	599	18.0857				M1	B	-0.103632
	AAC Innova/AAC Proclaim	Model	2	40.7104	20.3552	4278.33	<.0001*	M2	A	0.485471
		Error	597	2.84038	0.0048			M3	A	0.483049
		Total	599	43.5508				M1	B	-0.068301
	Attila/CDC Go	Model	2	11.7554	5.87771	1585.51	<.0001*	M3	A	0.288045
		Error	357	1.32345	0.00371			M2	B	0.252423
		Total	359	13.0789				M1	C	-0.111854
	Diversity panel	Model	2	63.861	31.9305	5442.28	<.0001*	M3	A	0.473784
		Error	957	5.61484	0.0059			M2	B	0.453188
		Total	959	69.4759				M1	C	-0.0833506
	Peace/Carberry	Model	2	20.974	10.487	1904.55	<.0001*	M3	A	0.222762
		Error	957	5.26952	0.0055			M2	A	0.221785
		Total	959	26.2435				M1	B	-0.0912784
	Peace/CDC Stanley	Model	2	6.19127	3.09564	549.169	<.0001*	M2	A	0.217791
		Error	357	2.01239	0.00564			M3	B	0.187293
		Total	359	8.20366				M1	C	-0.0856718
CV2	AAC Cameron/P2711	Model	2	0.0032845	0.001642	0.2953	0.7444	M3	A	0.655658
		Error	597	3.31972	0.005561			M2	A	0.654699
		Total	599	3.323				M1	A	0.650285
	AAC Innova/AAC Proclaim	Model	2	0.00331534	0.001658	1.2519	0.2867	M3	A	0.825094
		Error	597	0.790527	0.001324			M2	A	0.822643
		Total	599	0.793842				M1	A	0.819356
	Attila/CDC Go	Model	2	0.100844	0.050422	20.0638	<.0001*	M3	A	0.566352
		Error	357	0.897168	0.002513			M2	B	0.540646
		Total	359	0.998011				M1	B	0.525842
	Diversity panel	Model	2	0.0352189	0.017609	3.8701	0.0512	M3	A	0.759346
		Error	957	4.35451	0.00455			M2	A	0.748847
		Total	959	4.38973				M1	A	0.745019
	Peace/Carberry	Model	2	0.001316	0.000658	0.0609	0.9409	M3	A	0.569325
		Error	957	10.3386	0.010803			M2	A	0.56881
		Total	959	10.3399				M1	A	0.566624
	Peace/CDC Stanley	Model	2	0.0142483	0.007124	0.6877	0.5034	M1	A	0.817386
		Error	357	3.69828	0.010359			M2	A	0.81666
		Total	359	3.71253				M3	A	0.803692
CV0	AAC Cameron/P2711	Model	2	7.66e-05	3.8e-05	0.0071	0.9929	M2	A	0.684905
		Error	597	3.21673	0.005388			M3	A	0.684459
		Total	599	3.21681				M1	A	0.68403
	AAC Innova/AAC Proclaim	Model	2	7.85e-05	3.9e-05	0.0279	0.9725	M3	A	0.84169
		Error	597	0.840327	0.001408			M1	A	0.84104
		Total	599	0.840405				M2	A	0.840844
	Attila/CDC Go	Model	2	0.00785403	0.003927	2.2907	0.1027	M1	A	0.540967
		Error	357	0.612019	0.001714			M3	A	0.540887
		Total	359	0.619873				M2	A	0.531019
	Diversity panel	Model	2	0.0002436	0.000122	0.0249	0.9754	M1	A	0.764065
		Error	957	4.67743	0.004888			M3	A	0.763509
		Total	959	4.67767				M2	A	0.762833
	Peace/Carberry	Model	2	0.000301	0.000151	0.0129	0.9872	M1	A	0.593413
		Error	957	11.1419	0.011643			M3	A	0.593222
		Total	959	11.1422				M2	A	0.592141
	Peace/CDC Stanley	Model	2	5.36e-05	2.7e-05	0.0025	0.9975	M3	A	0.822162
		Error	357	3.8817	0.010873			M1	A	0.821767
		Total	359	3.88176				M2	A	0.821221

## Sheet: Table S4B-Comparing CV schemes
B) ANOVA with Tukey-Kramer HSD test comparing prediction accuarcies of three cross-validations (CV1, CV2, and CV0) schemes
		Analysis of variance						Comparisons of means using Tukey-Kramer HSD
Model	Population	Source	DF	Sum of Squares	Mean Square	F Ratio	Prob > F	CV scheme	Tukey-Kramer	Mean
M1	AAC Cameron/P2711	CV scheme	2	57.6721	28.836	6140.37	<.0001*	CV0	A	0.68403
		Error	402	1.88785	0.0047			CV2	A	0.650285
		Total	404	59.5599				CV1	B	-0.103632
	AAC Innova/AAC Proclaim	CV scheme	2	79.8636	39.9318	10430.9	<.0001*	CV0	A	0.84104
		Error	402	1.53894	0.0038			CV2	A	0.819356
		Total	404	81.4026				CV1	B	-0.068301
	Attila/CDC Go	CV scheme	2	24.7298	12.3649	3972.78	<.0001*	CV0	A	0.540967
		Error	240	0.746977	0.0031			CV2	A	0.525842
		Total	242	25.4768				CV1	B	-0.111854
	Diversity panel	CV scheme	2	111.274	55.6371	11616.6	<.0001*	CV0	A	0.764065
		Error	645	3.08921	0.0048			CV2	A	0.745019
		Total	647	114.364				CV1	B	-0.0833506
	Peace/Carberry	CV scheme	2	70.2537	35.1269	4600.52	<.0001*	CV0	A	0.593413
		Error	645	4.92483	0.0076			CV2	A	0.566624
		Total	647	75.1785				CV1	B	-0.0912784
	Peace/CDC Stanley	CV scheme	2	49.5466	24.7733	2997.23	<.0001*	CV0	A	0.821767
		Error	240	1.9837	0.0083			CV2	A	0.817386
		Total	242	51.5303				CV1	B	-0.0856718
M2	AAC Cameron/P2711	CV scheme	2	17.2895	8.64475	2052.82	<.0001*	CV0	A	0.684905
		Error	402	1.69289	0.00421			CV2	A	0.654699
		Total	404	18.9824				CV1	B	0.242225
	AAC Innova/AAC Proclaim	CV scheme	2	11.5408	5.77039	2615.17	<.0001*	CV0	A	0.840844
		Error	402	0.887016	0.00221			CV2	A	0.822643
		Total	404	12.4278				CV1	B	0.485471
	Attila/CDC Go	CV scheme	2	5.03795	2.51897	1008.26	<.0001*	CV2	A	0.540646
		Error	240	0.5996	0.0025			CV0	A	0.531019
		Total	242	5.63755				CV1	B	0.252423
	Diversity panel	CV scheme	2	14.1931	7.09657	1327.04	<.0001*	CV0	A	0.762833
		Error	645	3.44924	0.00535			CV2	A	0.748847
		Total	647	17.6424				CV1	B	0.453188
	Peace/Carberry	CV scheme	2	19.5743	9.78715	1324.57	<.0001*	CV0	A	0.592141
		Error	645	4.76584	0.00739			CV2	A	0.56881
		Total	647	24.3401				CV1	B	0.221785
	Peace/CDC Stanley	CV scheme	2	21.7924	10.8962	1385.37	<.0001*	CV0	A	0.821221
		Error	240	1.88764	0.0079			CV2	A	0.81666
		Total	242	23.6801				CV1	B	0.217791
M3	AAC Cameron/P2711	CV scheme	2	17.831	8.91552	1624.8	<.0001*	CV0	A	0.684459
		Error	402	2.20583	0.00549			CV2	A	0.655658
		Total	404	20.0369				CV1	B	0.236723
	AAC Innova/AAC Proclaim	CV scheme	2	11.8733	5.93664	1946.67	<.0001*	CV0	A	0.84169
		Error	402	1.22595	0.00305			CV2	A	0.825094
		Total	404	13.0992				CV1	B	0.483049
	Attila/CDC Go	CV scheme	2	4.68561	2.3428	632.234	<.0001*	CV2	A	0.566352
		Error	240	0.889343	0.00371			CV0	A	0.540887
		Total	242	5.57495				CV1	B	0.288045
	Diversity panel	CV scheme	2	13.2179	6.60895	1201.52	<.0001*	CV0	A	0.763509
		Error	645	3.54783	0.0055			CV2	A	0.759346
		Total	647	16.7657				CV1	B	0.473784
	Peace/Carberry	CV scheme	2	19.5242	9.76209	1016.24	<.0001*	CV0	A	0.593222
		Error	645	6.19596	0.00961			CV2	A	0.569325
		Total	647	25.7201				CV1	B	0.222762
	Peace/CDC Stanley	CV scheme	2	25.4158	12.7079	1575.05	<.0001*	CV0	A	0.822162
		Error	240	1.93638	0.0081			CV2	A	0.803692
		Total	242	27.3521				CV1	B	0.157293
