# Supplementary material for: Genomic Prediction Accuracy of Stripe Rust in Six Spring Wheat Populations by Modeling Genotype by Environment Interaction
Source: Plants (Basel). 2022 Jun 30;11(13):1736. doi: 10.3390/plants11131736 (PMC9269065; doi:10.3390/plants11131736)
Supplement: Supplementary file 1 [file plants-11-01736-s001.zip › Table S5 ANOVA comparing environments and populations.xlsx]

## Sheet: Table S5A - Environments
Table S5 Analysis of variance (ANOVA) with Tukey-Kramer HSD pairwise test to compare prediction accuracies of the M3 model with three cross-validations (CV1, CV2, and CV0) schemes in 6 populatopns. For details, see Supplementary Table S3. In the Tukey-Kramer column, means sharing the same letters are not significantly different at p < 0.05.
A) Comparisons of prediction accuarcies of the 6 populations by environments. Environment names (Env) starts with a prefix for each site (Edm: Edmonton, Cres: Creston, Ell: Ellerslie, Leth: Lethbridge) followed by year of the experiments (trials).
		Analysis of variance						Comparisons of means using Tukey-Kramer HSD
Cross-validation scheme	Population	Source	DF	Sum of Squares	Mean Square	F Ratio	Prob > F	Environment	Tukey-Kramer	Mean
CV1	Diversity panel	Env	7	1.97757	0.28251	354.676	<.0001*	Edm-2016	A	0.571046
		Error	312	0.248518	0.000797			Leth-2016	B	0.550061
		Total	319	2.22609				Edm-2018	C	0.530033
								Cres-2020	C	0.523622
								Cres-2018	D	0.468176
								Leth-2019	E	0.407278
								Leth-2018	E	0.40559
								Leth-2017	F	0.334469
	Peace/Carberry	Env	7	2.19257	0.313224	158.174	<.0001*	Leth-2019	A	0.315696
		Error	312	0.617835	0.00198			Leth-2016	A	0.308868
		Total	319	2.8104				Cres-2016	A	0.302426
								Edm-2016	B	0.274662
								Edm-2018	C	0.189792
								Leth-2018	CD	0.161771
								Edm-2019	D	0.141354
								Leth-2017	D	0.14
	Attila/CDC Go	Env	2	0.233823	0.116911	49.8921	<.0001*	Leth-2013	A	0.32877
		Error	117	0.274164	0.002343			Cres-2014	A	0.308656
		Total	119	0.507987				Ell-2015	B	0.226708
	Peace/CDC Stanley	Env	2	0.333886	0.166943	42.9678	<.0001*	Edm-2016	A	0.205467
		Error	117	0.45458	0.003885			Cres-2016	B	0.182533
		Total	119	0.788466				Leth-2017	B	0.17
	AAC Innova/AAC Proclaim	Env	4	0.75192	0.18798	179.752	<.0001*	Leth-2017	A	0.573201
		Error	195	0.203926	0.001046			Cres-2016	B	0.517406
		Total	199	0.955846				Leth-2020	C	0.490718
								Leth-2016	D	0.435617
								Cres-2020	E	0.398305
	AAC Cameron/P2711	Env	4	0.572701	0.143175	78.9248	<.0001*	Cres-2019	A	0.296177
		Error	195	0.353744	0.001814			Cres-2020	A	0.28071
		Total	199	0.926445				Leth-2018	B	0.237936
								Leth-2020	B	0.225443
								Cres-2018	C	0.143346
CV2	Diversity panel	Env	7	1.23518	0.176455	1165.53	<.0001*	Leth-2016	A	0.835503
		Error	312	0.0472352	0.000151			Cres-2020	B	0.8181
		Total	319	1.28242				Edm-2016	C	0.80578
								Leth-2019	C	0.802456
								Edm-2018	D	0.750727
								Leth-2018	E	0.724003
								Leth-2017	F	0.669925
								Cres-2018	F	0.668277
	Peace/Carberry	Env	7	3.13429	0.447755	884.262	<.0001*	Leth-2019	A	0.689458
		Error	312	0.157984	0.000506			Leth-2016	B	0.651583
		Total	319	3.29227				Leth-2018	B	0.643533
								Edm-2016	C	0.613481
								Edm-2018	D	0.56685
								Edm-2019	D	0.55707
								Cres-2016	E	0.453196
								Leth-2017	F	0.37943
	Attila/CDC Go	Env	2	0.341462	0.170731	580.269	<.0001*	Cres-2014	A	0.638865
		Error	117	0.0344246	0.000294			Leth-2013	B	0.548115
		Total	119	0.375887				Ell-2015	C	0.512077
	Peace/CDC Stanley	Env	2	1.10451	0.552253	5728.75	<.0001*	Cres-2016	A	0.897765
		Error	117	0.0112788	9.6e-05			Edm-2016	B	0.841326
		Total	119	1.11579				Leth-2017	C	0.671985
	AAC Innova/AAC Proclaim	Env	4	0.23891	0.059728	482.164	<.0001*	Leth-2020	A	0.867817
		Error	195	0.0241554	0.000124			Cres-2016	B	0.843647
		Total	199	0.263066				Leth-2017	C	0.83014
								Leth-2016	D	0.820026
								Cres-2020	E	0.763839
	AAC Cameron/P2711	Env	4	1.19689	0.299223	1049.91	<.0001*	Cres-2019	A	0.758076
		Error	195	0.0555748	0.000285			Cres-2020	B	0.703541
		Total	199	1.25247				Leth-2020	C	0.672437
								Leth-2018	D	0.610201
								Cres-2018	E	0.534035
CV0	Diversity panel	Env	7	1.57297	0.22471	4.36e+16	<.0001*	Leth-2016	A	0.855612
		Error	312	4.5e-12	2.15e-15			Cres-2020	B	0.832571
		Total	319	1.57297				Leth-2019	B	0.823874
								Edm-2016	C	0.778902
								Edm-2018	D	0.75623
								Leth-2018	D	0.740817
								Cres-2018	E	0.670262
								Leth-2017	F	0.649808
	Peace/Carberry	Env	7	3.73149	0.53307	9.36e+16	<.0001*	Leth-2019	A	0.722136
		Error	312	1.7764e-15	5.69e-18			Leth-2018	B	0.678977
		Total	319	3.73149				Leth-2016	C	0.673237
								Edm-2016	D	0.651919
								Edm-2018	E	0.599014
								Edm-2019	F	0.578154
								Cres-2016	G	0.422314
								Leth-2017	H	0.420026
	Attila/CDC Go	Env	2	0.218776	0.109388	3750000000000000	<.0001*	Cres-2014	A	0.601262
		Error	117	3.4139e-15	2.92e-17			Ell-2015	B	0.511583
		Total	119	0.218776				Leth-2013	C	0.509814
	Peace/CDC Stanley	Env	2	1.28498	0.642489	2.12e+16	<.0001*	Cres-2016	A	0.907375
		Error	117	3.5527e-15	3.04e-17			Edm-2016	B	0.88259
		Total	119	1.28498				Leth-2017	C	0.67652
	AAC Innova/AAC Proclaim	Env	4	0.281674	0.070419	2810000000000000	<.0001*	Leth-2020	A	0.891996
		Error	195	4.885e-15	2.51e-17			Cres-2016	B	0.866682
		Total	199	0.281674				Leth-2016	C	0.840769
								Leth-2017	D	0.828167
								Cres-2020	E	0.780839
	AAC Cameron/P2711	Env	4	1.07669	0.269172	18100000000000	<.0001*	Cres-2019	A	0.796986
		Error	195	3.6139e-15	3.12e-15			Leth-2020	B	0.705266
		Total	199	1.07669				Cres-2020	C	0.697835
								Leth-2018	D	0.649055
								Cres-2018	E	0.573151

## Sheet: Table S5B - Populations
B) Comparisons of prediction accuarcies of the 6 populations regardless of environments
	Analysis of variance						Comparisons of means using Tukey-Kramer HSD
CV scheme	Source	DF	Sum of Squares	Mean Square	F Ratio	Prob > F	Populations	Tukey-Kramer	Mean
CV1	Population	5	20.5077	4.10154	636.057	<.0001*	AAC Innova/AAC Proclaim	A	0.483049
	Error	1274	8.21523	0.00645			Diversity panel	A	0.473784
	Total	1279	28.7229				Attila/CDC Go	B	0.288045
							AAC Cameron/P2711	C	0.236723
							Peace/Carberry	C	0.222762
							Peace/CDC Stanley	D	0.157293
CV2	Population	5	13.4655	2.6931	452.527	<.0001*	AAC Innova/AAC Proclaim	A	0.825094
	Error	1274	7.5819	0.00595			Peace/CDC Stanley	A	0.803692
	Total	1279	21.0474				Diversity panel	B	0.759346
							AAC Cameron/P2711	C	0.655658
							Peace/Carberry	D	0.569325
							Attila/CDC Go	D	0.566352
CV0	Population	5	13.7938	2.75877	430.373	<.0001*	AAC Innova/AAC Proclaim	A	0.84169
	Error	1274	8.16657	0.00641			Peace/CDC Stanley	A	0.822162
	Total	1279	21.9604				Diversity panel	B	0.763509
							AAC Cameron/P2711	C	0.684459
							Peace/Carberry	D	0.593222
							Attila/CDC Go	E	0.540887
